# Supplementary material for: Temporally specific engagement of distinct neuronal circuits regulating olfactory habituation in Drosophila
Source: eLife. 2018 Dec 21;7:e39569. doi: 10.7554/eLife.39569 (PMC6303106; doi:10.7554/eLife.39569)
Supplement: Figure 1—source data 1. [file elife-39569-fig1-data1.xlsx]

## Sheet: 1A
FIG. 1A
Genotype	Air	OCT	PI			Genotype	Air	OCT	PI
w1118 naive	26	8	52.9412			w* naive	15	4	57.8947
w1118 naive	20	6	53.8462			w* naive	17	5	54.5455
w1118 naive	27	9	50			w* naive	13	6	36.8421
w1118 naive	17	5	54.5455			w* naive	16	3	68.4211
w1118 naive	19	7	46.1538			w* naive	12	5	41.1765
w1118 naive	20	7	48.1481			w* naive	25	5	66.6667
w1118 naive	21	6	55.5556			w* naive	21	6	55.5556
w1118 naive	22	5	62.963
						w* 1min	21	5	61.5385
w1118 1min	34	11	51.1111			w* 1min	19	7	46.1538
w1118 1min	41	13	51.8519			w* 1min	23	8	48.3871
w1118 1min	49	16	50.7692			w* 1min	23	8	48.3871
w1118 1min	31	10	51.2195			w* 1min	19	5	58.3333
w1118 1min	32	11	48.8372			w* 1min	14	4	55.5556
w1118 1min	30	9	53.8462			w* 1min	14	5	47.3684
w1118 1min	44	14	51.7241
w1118 1min	41	12	54.717			w* 2min	16	4	60
w1118 1min	28	8	55.5556			w* 2min	22	7	51.7241
						w* 2min	15	5	50
w1118 2min	21	8	44.8276			w* 2min	17	7	41.6667
w1118 2min	20	4	66.6667			w* 2min	9	3	50
w1118 2min	27	8	54.2857			w* 2min	11	2	69.2308
w1118 2min	33	12	46.6667
w1118 2min	29	11	45			w* 3min	19	9	35.7143
w1118 2min	23	10	39.3939			w* 3min	10	5	33.3333
w1118 2min	30	8	57.8947			w* 3min	14	11	12
w1118 2min	29	10	48.7179			w* 3min	15	8	30.4348
						w* 3min	20	9	37.931
w1118 3min	14	7	33.3333			w* 3min	14	8	27.2727
w1118 3min	19	11	26.6667			w* 3min	12	8	20
w1118 3min	15	8	30.4348			w* 3min	19	10	31.0345
w1118 3min	21	12	27.2727
w1118 3min	16	10	23.0769			w* 4min	13	10	13.0435
w1118 3min	13	7	30			w* 4min	29	15	31.8182
w1118 3min	16	12	14.2857			w* 4min	16	12	14.2857
w1118 3min	18	12	20			w* 4min	29	20	18.3673
						w* 4min	24	15	23.0769
w1118 4min	12	8	20			w* 4min	16	10	23.0769
w1118 4min	17	12	17.2414			w* 4min	20	10	33.3333
w1118 4min	14	8	27.2727			w* 4min	14	8	27.2727
w1118 4min	24	14	26.3158
w1118 4min	14	11	12
w1118 4min	17	11	21.4286
w1118 4min	22	16	15.7895
FIG. 2C
Genotype	Air	OCT	PI
w1118 naive	33	10	53.4884
w1118 naive	26	9	48.5714
w1118 naive	28	8	55.5556
w1118 naive	16	5	52.381
w1118 naive	15	4	57.8947
w1118 naive	34	9	58.1395
w1118 naive	28	8	55.5556
w1118 1min	19	6	52
w1118 1min	40	10	60
w1118 1min	32	12	45.4545
w1118 1min	44	13	54.386
w1118 1min	18	6	50
w1118 1min	22	5	62.963
w1118 1min	34	9	58.1395
w1118 1min	24	5	65.5172
w1118 1min	28	8	55.5556
w11182min	24	8	50
w11182min	17	4	61.9048
w11182min	17	5	54.5455
w11182min	24	6	60
w11182min	23	6	58.6207
w11182min	26	6	62.5
w11182min	39	11	56
w1118 3min	28	8	55.5556
w1118 3min	15	3	66.6667
w1118 3min	17	6	47.8261
w1118 3min	18	6	50
w1118 3min	27	6	63.6364
w1118 3min	8	2	60
w1118 3min	10	3	53.8462
w1118 4min	19	6	52
w1118 4min	22	7	51.7241
w1118 4min	28	8	55.5556
w1118 4min	20	4	66.6667
w1118 4min	20	5	60
w1118 4min	32	8	60
w1118 4min	33	8	60.9756
w1118 4min	26	6	62.5

## Sheet: 1B
FIG. 1B
Genotype	Air	BNZ	PI			Genotype	Air	BNZ	PI
w1118 naive	32	10	52.381			w* naive	25	5	66.6667
w1118 naive	28	9	51.3514			w* naive	28	8	55.5556
w1118 naive	26	6	62.5			w* naive	15	4	57.8947
w1118 naive	27	6	63.6364			w* naive	33	10	53.4884
w1118 naive	26	8	52.9412			w* naive	29	9	52.6316
w1118 naive	30	8	57.8947			w* naive	38	12	52
						w* naive	33	8	60.9756
w1118 4min	15	10	20			w* naive	29	7	61.1111
w1118 4min	21	15	16.6667			w* naive	10	3	53.8462
w1118 4min	18	12	20
w1118 4min	25	16	21.9512			w* 4min	13	9	18.1818
w1118 4min	18	8	38.4615			w* 4min	17	7	41.6667
w1118 4min	18	9	33.3333			w* 4min	15	8	30.4348
w1118 4min	17	9	30.7692			w* 4min	12	11	4.34783
w1118 4min	23	12	31.4286			w* 4min	19	12	22.5806
w1118 4min	14	8	27.2727			w* 4min	17	12	17.2414
						w* 4min	21	14	20
						w* 4min	31	12	44.186

## Sheet: 1C
FIG. 1C
Genotype	Air	ETA	PI			Genotype	Air	ETA	PI
w1118 naive	5	22	-62.963			w* naive	9	22	-41.9355
w1118 naive	3	20	-73.913			w* naive	4	17	-61.9048
w1118 naive	8	23	-48.3871			w* naive	9	24	-45.4545
w1118 naive	8	22	-46.6667			w* naive	4	24	-71.4286
w1118 naive	6	20	-53.8462			w* naive	10	28	-47.3684
w1118 naive	5	15	-50			w* naive	12	43	-56.3636
w1118 naive	11	28	-43.5897			w* naive	10	30	-50
w1118 naive	10	27	-45.9459			w* naive	7	23	-53.3333
w1118 1min	4	15	-57.8947			w* 1min	8	24	-50
w1118 1min	7	25	-56.25			w* 1min	8	28	-55.5556
w1118 1min	7	20	-48.1481			w* 1min	6	20	-53.8462
w1118 1min	5	22	-62.963			w* 1min	8	28	-55.5556
w1118 1min	14	37	-45.098			w* 1min	6	25	-61.2903
w1118 1min	8	28	-55.5556			w* 1min	8	26	-52.9412
w1118 1min	12	28	-40			w* 1min	7	29	-61.1111
w1118 1min	7	25	-56.25			w* 1min	8	20	-42.8571
w1118 2min	12	34	-47.8261			w* 2min	9	29	-52.6316
w1118 2min	8	28	-55.5556			w* 2min	8	24	-50
w1118 2min	10	26	-44.4444			w* 2min	12	34	-47.8261
w1118 2min	13	38	-49.0196			w* 2min	9	33	-57.1429
w1118 2min	7	25	-56.25			w* 2min	6	15	-42.8571
w1118 2min	8	23	-48.3871			w* 2min	6	30	-66.6667
w1118 2min	10	25	-42.8571			w* 2min	10	28	-47.3684
w1118 2min	8	26	-52.9412			w* 2min	4	16	-60
w1118 2min	9	27	-50
w1118 2min	9	28	-51.3514			w* 3min	14	26	-30
						w* 3min	13	29	-38.0952
w1118 3min	15	27	-28.5714			w* 3min	14	20	-17.6471
w1118 3min	12	23	-31.4286			w* 3min	17	28	-24.4444
w1118 3min	9	21	-40			w* 3min	17	30	-27.6596
w1118 3min	15	25	-25			w* 3min	14	27	-31.7073
w1118 3min	12	26	-36.8421			w* 3min	11	20	-29.0323
w1118 3min	16	28	-27.2727
w1118 3min	15	20	-14.2857			w* 4min	15	19	-11.7647
w1118 3min	19	29	-20.8333			w* 4min	13	28	-36.5854
						w* 4min	11	19	-26.6667
w1118 4min	15	23	-21.0526			w* 4min	13	22	-25.7143
w1118 4min	9	23	-43.75			w* 4min	13	27	-35
w1118 4min	11	20	-29.0323			w* 4min	8	13	-23.8095
w1118 4min	13	23	-27.7778			w* 4min	15	20	-14.2857
w1118 4min	12	16	-14.2857			w* 4min	12	18	-20
w1118 4min	10	16	-23.0769
w1118 4min	10	18	-28.5714

## Sheet: 1D
FIG. 1D
Genotype	Air	BUT	PI			Genotype	Air	BUT	PI
w1118 naive	6	22	-57.1429			w* naive	5	18	-56.5217
w1118 naive	5	19	-58.3333			w* naive	4	25	-72.4138
w1118 naive	4	20	-66.6667			w* naive	6	20	-53.8462
w1118 naive	7	24	-54.8387			w* naive	6	25	-61.2903
w1118 naive	6	22	-57.1429			w* naive	10	31	-51.2195
w1118 naive	5	17	-54.5455			w* naive	6	27	-63.6364
w1118 naive	4	21	-68			w* naive	11	32	-48.8372
w1118 naive	7	26	-57.5758
						w* 4min	12	21	-27.2727
w1118 4min	7	12	-26.3158			w* 4min	8	20	-42.8571
w1118 4min	8	18	-38.4615			w* 4min	16	28	-27.2727
w1118 4min	11	17	-21.4286			w* 4min	6	12	-33.3333
w1118 4min	13	28	-36.5854			w* 4min	10	21	-35.4839
w1118 4min	12	30	-42.8571			w* 4min	12	18	-20
w1118 4min	10	24	-41.1765			w* 4min	12	23	-31.4286
w1118 4min	10	18	-28.5714			w* 4min	12	30	-42.8571
w1118 4min	11	26	-40.5405
w1118 4min	6	12	-33.3333
w1118 4min	4	8	-33.3333
