# Supplementary material for: Temporally specific engagement of distinct neuronal circuits regulating olfactory habituation in Drosophila
Source: eLife. 2018 Dec 21;7:e39569. doi: 10.7554/eLife.39569 (PMC6303106; doi:10.7554/eLife.39569)
Supplement: Figure 1—figure supplement 1—source data 1. [file elife-39569-fig1-figsupp1-data1.xlsx]

## Sheet: S1A
S1A
Genotype	Air	OCT	PI
w1118 AVD	38	22	26.6667
w1118 AVD	45	25	28.5714
w1118 AVD	43	30	17.8082
w1118 AVD	68	36	30.7692
w1118 AVD	37	13	48
w1118 AVD	44	17	44.2623
w1118 AVD	47	19	42.4242
w1118 AVD	63	17	57.5
w1118 AVD	44	20	37.5
w1118 AVD	60	19	51.8987
w1118 AVD	60	20	50
w1118 AVD	59	21	47.5
w1118 AVD	63	27	40
w1118 AVD	64	29	37.6344
w1118 1min	45	24	30.4348
w1118 1min	49	43	6.52174
w1118 1min	46	12	58.6207
w1118 1min	56	23	41.7722
w1118 1min	48	17	47.6923
w1118 1min	58	17	54.6667
w1118 1min	48	26	29.7297
w1118 1min	46	45	1.0989
w1118 1min	46	5	80.3922
w1118 1min	67	10	74.026
w1118 1min	48	32	20
w1118 1min	43	35	10.2564
w1118 1min	53	23	39.4737
w1118 1min	51	39	13.3333
w1118 30sec x 2	46	24	31.4286
w1118 30sec x 2	54	14	58.8235
w1118 30sec x 2	43	21	34.375
w1118 30sec x 2	45	22	34.3284
w1118 30sec x 2	35	7	66.6667
w1118 30sec x 2	45	17	45.1613
w1118 30sec x 2	51	29	27.5
w1118 30sec x 2	58	34	26.087
w1118 30sec x 2	52	17	50.7246
w1118 30sec x 2	41	19	36.6667
w1118 30sec x 2	60	28	36.3636
w1118 30sec x 2	51	20	43.662
w1118 30sec x 2	63	29	36.9565

## Sheet: S1B
S1B
Genotype	Air	OCT	PI
w1118 AVD	60	10	71.4286
w1118 AVD	62	17	56.962
w1118 AVD	63	6	82.6087
w1118 AVD	65	16	60.4938
w1118 AVD	64	7	80.2817
w1118 AVD	60	22	46.3415
w1118 AVD	56	8	75
w1118 AVD	67	21	52.2727
w1118 AVD	72	17	61.7978
w1118 AVD	62	21	49.3976
w1118 AVD	52	8	73.3333
w1118 AVD	56	8	75
w1118 AVD	36	7	67.4419
w1118 AVD	69	1	97.1429
w1118 4min	51	17	50
w1118 4min	37	13	48
w1118 4min	49	21	40
w1118 4min	65	24	46.0674
w1118 4min	65	19	54.7619
w1118 4min	58	21	46.8354
w1118 4min	35	32	4.47761
w1118 4min	48	33	18.5185
w1118 4min	45	23	32.3529
w1118 4min	59	9	73.5294
w1118 4min	45	19	40.625
w1118 4min	53	16	53.6232
w1118 4min	54	16	54.2857
w1118 4min	44	23	31.3433
w1118 1min x 4	64	14	64.1026
w1118 1min x 4	54	20	45.9459
w1118 1min x 4	47	11	62.069
w1118 1min x 4	58	9	73.1343
w1118 1min x 4	44	20	37.5
w1118 1min x 4	53	28	30.8642
w1118 1min x 4	43	26	24.6377
w1118 1min x 4	47	23	34.2857
w1118 1min x 4	44	25	27.5362
w1118 1min x 4	59	22	45.679
w1118 1min x 4	42	15	47.3684
w1118 1min x 4	25	17	19.0476
w1118 1min x 4	39	17	39.2857
w1118 1min x 4	35	21	25
