# Supplementary material for: Temporally specific engagement of distinct neuronal circuits regulating olfactory habituation in Drosophila
Source: eLife. 2018 Dec 21;7:e39569. doi: 10.7554/eLife.39569 (PMC6303106; doi:10.7554/eLife.39569)
Supplement: Figure 2—source data 1. [file elife-39569-fig2-data1.xlsx]

## Sheet: 2A
FIG 2A
Genotype	Air	OCT	PI			Genotype	Air	OCT	PI
w1118 AVD	93	8	84.1584			w* AVD	28	9	51.3514
w1118 AVD	88	22	60			w* AVD	14	4	55.5556
w1118 AVD	17	5	54.5455			w* AVD	20	6	53.8462
w1118 AVD	14	4	55.5556			w* AVD	26	5	67.7419
w1118 AVD	15	5	50			w* AVD	14	3	64.7059
w1118 AVD	18	6	50			w* AVD	15	5	50
w1118 AVD	18	6	50			w* AVD	18	6	50
w1118 AVD	19	4	65.2174			w* AVD	20	6	53.8462
w1118 AVD	39	11	56			w* AVD	17	5	54.5455
w1118 AVD	27	8	54.2857			w* AVD	18	4	63.6364
w1118 AVD	35	12	48.9362			w* AVD	23	7	53.3333
w1118 AVD	29	8	56.7568			w* AVD	15	4	57.8947
						w* AVD	21	4	68
w1118 1min rest	79	32	42.3423			w* AVD	18	6	50
w1118 1min rest	54	30	28.5714			w* AVD	20	6	53.8462
w1118 1min rest	12	4	50			w* AVD	17	5	54.5455
w1118 1min rest	16	5	52.381
w1118 1min rest	18	8	38.4615			w* 1min rest	19	12	22.5806
w1118 1min rest	9	8	5.88235			w* 1min rest	11	5	37.5
w1118 1min rest	8	8	0			w* 1min rest	20	9	37.931
w1118 1min rest	15	10	20			w* 1min rest	12	5	41.1765
w1118 1min rest	12	7	26.3158			w* 1min rest	12	7	26.3158
w1118 1min rest	23	13	27.7778			w* 1min rest	20	10	33.3333
w1118 1min rest	19	12	22.5806			w* 1min rest	19	9	35.7143
w1118 1min rest	19	15	11.7647			w* 1min rest	12	7	26.3158
w1118 1min rest	21	13	23.5294			w* 1min rest	17	8	36
						w* 1min rest	25	14	28.2051
w1118 3min rest	67	20	54.023			w* 1min rest	19	11	26.6667
w1118 3min rest	60	20	50			w* 1min rest	20	12	25
w1118 3min rest	78	18	62.5			w* 1min rest	12	7	26.3158
w1118 3min rest	43	12	56.3636
w1118 3min rest	82	11	76.3441			w* 3min rest	12	4	50
w1118 3min rest	27	8	54.2857			w* 3min rest	18	4	63.6364
w1118 3min rest	24	8	50			w* 3min rest	16	6	45.4545
w1118 3min rest	22	9	41.9355			w* 3min rest	30	9	53.8462
w1118 3min rest	20	9	37.931			w* 3min rest	29	8	56.7568
w1118 3min rest	13	4	52.9412			w* 3min rest	25	6	61.2903
						w* 3min rest	23	7	53.3333
w1118 6min rest	74	32	39.6226			w* 3min rest	22	7	51.7241
w1118 6min rest	68	39	27.1028			w* 3min rest	29	8	56.7568
w1118 6min rest	69	24	48.3871
w1118 6min rest	17	5	54.5455			w* 6min rest	16	4	60
w1118 6min rest	15	6	42.8571			w* 6min rest	18	5	56.5217
w1118 6min rest	37	8	64.4444			w* 6min rest	25	7	56.25
w1118 6min rest	29	10	48.7179			w* 6min rest	25	6	61.2903
w1118 6min rest	37	12	51.0204			w* 6min rest	29	9	52.6316
w1118 6min rest	20	8	42.8571			w* 6min rest	23	9	43.75
w1118 6min rest	14	6	40			w* 6min rest	18	4	63.6364
w1118 6min rest	33	10	53.4884			w* 6min rest	30	7	62.1622
						w* 6min rest	17	5	54.5455
						w* 6min rest	30	9	53.8462
						w* 6min rest	20	9	37.931

## Sheet: 2B
FIG 2B
Genotype	Air	ETA	PI			Genotype	Air	ETA	PI
w1118 AVD	3	11	-57.1429			w* AVD	5	20	-60
w1118 AVD	4	14	-55.5556			w* AVD	6	22	-57.1429
w1118 AVD	5	14	-47.3684			w* AVD	10	30	-50
w1118 AVD	5	17	-54.5455			w* AVD	8	26	-52.9412
w1118 AVD	6	17	-47.8261			w* AVD	7	24	-54.8387
w1118 AVD	6	18	-50			w* AVD	9	28	-51.3514
w1118 AVD	6	19	-52			w* AVD	11	30	-46.3415
						w* AVD	4	17	-61.9048
w1118 1min rest	4	8	-33.3333			w* AVD	4	18	-63.6364
w1118 1min rest	5	7	-16.6667
w1118 1min rest	7	10	-17.6471			w* 1min rest	9	16	-28
w1118 1min rest	10	15	-20			w* 1min rest	13	19	-18.75
w1118 1min rest	10	22	-37.5			w* 1min rest	12	16	-14.2857
w1118 1min rest	5	8	-23.0769			w* 1min rest	14	23	-24.3243
w1118 1min rest	11	18	-24.1379			w* 1min rest	9	17	-30.7692
w1118 1min rest	14	19	-15.1515			w* 1min rest	10	16	-23.0769
						w* 1min rest	11	18	-24.1379
w1118 3min rest	5	12	-41.1765
w1118 3min rest	4	10	-42.8571			w* 3min rest	9	20	-37.931
w1118 3min rest	6	15	-42.8571			w* 3min rest	11	30	-46.3415
w1118 3min rest	9	18	-33.3333			w* 3min rest	12	26	-36.8421
w1118 3min rest	4	17	-61.9048			w* 3min rest	7	19	-46.1538
w1118 3min rest	2	6	-50			w* 3min rest	6	20	-53.8462
w1118 3min rest	4	7	-27.2727			w* 3min rest	5	26	-67.7419
w1118 3min rest	3	5	-25			w* 3min rest	9	26	-48.5714
w1118 6min rest	5	17	-54.5455			w* 6min rest	5	16	-52.381
w1118 6min rest	4	11	-46.6667			w* 6min rest	10	25	-42.8571
w1118 6min rest	2	8	-60			w* 6min rest	10	33	-53.4884
w1118 6min rest	3	13	-62.5			w* 6min rest	5	26	-67.7419
w1118 6min rest	4	12	-50			w* 6min rest	7	29	-61.1111
w1118 6min rest	3	11	-57.1429			w* 6min rest	6	23	-58.6207
w1118 6min rest	6	23	-58.6207			w* 6min rest	12	31	-44.186
w1118 6min rest	2	10	-66.6667

## Sheet: 2C
FIG 2C				final
Genotype	Air	OCT	PI			Genotype	Air	OCT	PI
w1118 AVD	33	10	53.4884			w* AVD	24	7	54.8387
w1118 AVD	26	9	48.5714			w* AVD	22	6	57.1429
w1118 AVD	28	8	55.5556			w* AVD	42	12	55.5556
w1118 AVD	16	5	52.381			w* AVD	29	7	61.1111
w1118 AVD	15	4	57.8947			w* AVD	22	8	46.6667
w1118 AVD	34	9	58.1395			w* AVD	34	9	58.1395
w1118 AVD	28	8	55.5556			w* AVD	17	4	61.9048
w1118 1min	19	6	52			w* 1min	25	8	51.5152
w1118 1min	40	10	60			w* 1min	32	10	52.381
w1118 1min	32	12	45.4545			w* 1min	26	6	62.5
w1118 1min	44	13	54.386			w* 1min	17	5	54.5455
w1118 1min	18	6	50			w* 1min	20	6	53.8462
w1118 1min	22	5	62.963			w* 1min	10	4	42.8571
w1118 1min	34	9	58.1395			w* 1min	18	5	56.5217
w1118 1min	24	5	65.5172
w1118 1min	28	8	55.5556			w* 2min	25	9	47.0588
						w* 2min	18	5	56.5217
w1118 2min	24	8	50			w* 2min	8	2	60
w1118 2min	17	4	61.9048			w* 2min	16	3	68.4211
w1118 2min	17	5	54.5455			w* 2min	22	6	57.1429
w1118 2min	24	6	60			w* 2min	18	4	63.6364
w1118 2min	23	6	58.6207			w* 2min	20	5	60
w1118 2min	26	6	62.5			w* 2min	8	3	45.4545
w1118 2min	39	11	56
						w* 3min	20	6	53.8462
w1118 3min	28	8	55.5556			w* 3min	37	14	45.098
w1118 3min	15	3	66.6667			w* 3min	37	10	57.4468
w1118 3min	17	6	47.8261			w* 3min	37	12	51.0204
w1118 3min	18	6	50			w* 3min	27	6	63.6364
w1118 3min	27	6	63.6364			w* 3min	25	7	56.25
w1118 3min	8	2	60			w* 3min	16	4	60
w1118 3min	10	3	53.8462			w* 3min	18	6	50
w1118 4min	19	6	52			w* 4min	24	6	60
w1118 4min	22	7	51.7241			w* 4min	25	9	47.0588
w1118 4min	28	8	55.5556			w* 4min	22	6	57.1429
w1118 4min	20	4	66.6667			w* 4min	22	7	51.7241
w1118 4min	20	5	60			w* 4min	17	5	54.5455
w1118 4min	32	8	60			w* 4min	14	4	55.5556
w1118 4min	33	8	60.9756			w* 4min	28	9	51.3514
w1118 4min	26	6	62.5

## Sheet: 2D
FIG 2D
Genotype	Air	OCT	PI
w1118 AVD	37	12	51.0204
w1118 AVD	58	24	41.4634
w1118 AVD	46	18	43.75
w1118 AVD	38	20	31.0345
w1118 AVD	51	27	30.7692
w1118 AVD	62	25	42.5287
w1118 AVD	53	23	39.4737
w1118 AVD	56	30	30.2326
w1118 AVD	71	44	23.4783
w1118 AVD	44	13	54.386
w1118 AVD	60	28	36.3636
w1118 AVD	63	23	46.5116
w1118 AVD	53	31	26.1905
w1118 AVD	48	17	47.6923
w1118 AVD	68	23	49.4505
w1118 1min	41	32	12.3288
w1118 1min	41	28	18.8406
w1118 1min	43	19	38.7097
w1118 1min	46	50	-4.16667
w1118 1min	58	31	30.3371
w1118 1min	49	15	53.125
w1118 1min	41	24	26.1538
w1118 1min	45	27	25
w1118 1min	52	38	15.5556
w1118 1min	52	29	28.3951
w1118 1min	64	34	30.6122
w1118 1min	55	36	20.8791
w1118 1min	47	21	38.2353
w1118 4min	43	43	0
w1118 4min	21	22	-2.32558
w1118 4min	27	28	-1.81818
w1118 4min	31	29	3.33333
w1118 4min	57	42	15.1515
w1118 4min	37	27	15.625
w1118 4min	46	35	13.5802
w1118 4min	48	34	17.0732
w1118 4min	42	38	5
w1118 4min	66	37	28.1553
w1118 4min	59	44	14.5631
w1118 4min	53	29	29.2683
w1118 4min	43	19	38.7097

## Sheet: 2E
FIG 2E
Genotype	Air	OCT	PI
w1118 AVD	15	4	57.8947
w1118 AVD	30	11	46.3415
w1118 AVD	23	6	58.6207
w1118 AVD	22	6	57.1429
w1118 AVD	20	6	53.8462
w1118 AVD	28	9	51.3514
w1118 AVD	23	8	48.3871
w1118 AVD	30	10	50
w1118 0.1X	26	10	44.4444
w1118 0.1X	18	8	38.4615
w1118 0.1X	22	7	51.7241
w1118 0.1X	22	8	46.6667
w1118 0.1X	32	12	45.4545
w1118 0.1X	20	8	42.8571
w1118 0.1X	25	9	47.0588
w1118 0.1X	18	8	38.4615
w1118 1X	14	8	27.2727
w1118 1X	16	10	23.0769
w1118 1X	16	12	14.2857
w1118 1X	20	16	11.1111
w1118 1X	24	15	23.0769
w1118 1X	24	13	29.7297
w1118 1X	19	12	22.5806
w1118 1X	17	9	30.7692
w1118 1X	14	8	27.2727
w1118 1X	19	10	31.0345
