# Supplementary material for: Temporally specific engagement of distinct neuronal circuits regulating olfactory habituation in Drosophila
Source: eLife. 2018 Dec 21;7:e39569. doi: 10.7554/eLife.39569 (PMC6303106; doi:10.7554/eLife.39569)
Supplement: Figure 2—figure supplement 1—source data 1. [file elife-39569-fig2-figsupp1-data1.xlsx]

## Sheet: Fig 2 S1
S1C
Genotype	Air	OCT	PI
w1118 AVD	15	6	42.8571		w* AVD	24	7	54.8387
w1118 AVD	22	5	62.963		w* AVD	22	6	57.1429
w1118 AVD	22	7	51.7241		w* AVD	42	12	55.5556
w1118 AVD	19	6	52		w* AVD	29	7	61.1111
w1118 AVD	39	11	56		w* AVD	22	8	46.6667
w1118 AVD	26	6	62.5		w* AVD	34	9	58.1395
w1118 AVD	23	6	58.6207		w* AVD	17	4	61.9048
w1118 AVD	24	8	50		w* AVD	17	5	54.5455
w1118 +ETA AVD	24	11	37.1429		w*+ETA AVD	34	10	54.5455
w1118 +ETA AVD	33	11	50		w*+ETA AVD	19	5	58.3333
w1118 +ETA AVD	28	10	47.3684		w*+ETA AVD	26	8	52.9412
w1118 +ETA AVD	26	8	52.9412		w*+ETA AVD	30	10	50
w1118 +ETA AVD	18	5	56.5217		w*+ETA AVD	28	7	60
w1118 +ETA AVD	23	8	48.3871		w*+ETA AVD	30	9	53.8462
w1118 +ETA AVD	30	9	53.8462		w*+ETA AVD	35	11	52.1739
w1118 +ETA AVD	12	4	50		w*+ETA AVD	25	9	47.0588
