# Supplementary material for: Temporally specific engagement of distinct neuronal circuits regulating olfactory habituation in Drosophila
Source: eLife. 2018 Dec 21;7:e39569. doi: 10.7554/eLife.39569 (PMC6303106; doi:10.7554/eLife.39569)
Supplement: Figure 3—source data 1. [file elife-39569-fig3-data1.xlsx]

## Sheet: 3A
FIG 3A
Genotype	Air	OCT	PI			Genotype	Air	OCT	PI
w1118 AVD	26	9	48.5714			w* AVD	22	7	51.7241
w1118 AVD	17	4	61.9048			w* AVD	28	8	55.5556
w1118 AVD	27	8	54.2857			w* AVD	21	6	55.5556
w1118 AVD	23	7	53.3333			w* AVD	28	8	55.5556
w1118 AVD	25	8	51.5152			w* AVD	14	5	47.3684
w1118 AVD	21	6	55.5556			w* AVD	36	12	50
w1118 AVD	26	9	48.5714			w* AVD	19	6	52
w1118 AVD	32	9	56.0976			w* AVD	25	8	51.5152
w1118 AVD	22	8	46.6667
						w* 4min	14	10	16.6667
w1118 4min	14	10	16.6667			w* 4min	24	15	23.0769
w1118 4min	16	12	14.2857			w* 4min	24	18	14.2857
w1118 4min	24	16	20			w* 4min	25	20	11.1111
w1118 4min	12	9	14.2857			w* 4min	16	10	23.0769
w1118 4min	25	15	25			w* 4min	16	12	14.2857
w1118 4min	24	12	33.3333			w* 4min	16	10	23.0769
w1118 4min	19	8	40.7407			w* 4min	20	10	33.3333
w1118 4min	21	15	16.6667			w* 4min	28	16	27.2727
						w* 4min	24	12	33.3333
w1118 4min +45V	19	4	65.2174
w1118 4min +45V	24	6	60			w* 4min +45V	27	7	58.8235
w1118 4min +45V	29	8	56.7568			w* 4min +45V	17	4	61.9048
w1118 4min +45V	35	10	55.5556			w* 4min +45V	32	10	52.381
w1118 4min +45V	37	9	60.8696			w* 4min +45V	51	12	61.9048
w1118 4min +45V	14	4	55.5556			w* 4min +45V	17	5	54.5455
w1118 4min +45V	11	3	57.1429			w* 4min +45V	33	8	60.9756
w1118 4min +45V	23	6	58.6207			w* 4min +45V	21	6	55.5556
						w* 4min +45V	43	11	59.2593

## Sheet: 3B
FIG 3B
Genotype	Air	OCT	PI			Genotype	Air	OCT	PI
w1118 AVD	39	10	59.1837			w* AVD	20	8	42.8571
w1118 AVD	26	8	52.9412			w* AVD	24	7	54.8387
w1118 AVD	30	12	42.8571			w* AVD	5	1	66.6667
w1118 AVD	29	9	52.6316			w* AVD	20	6	53.8462
w1118 AVD	26	7	57.5758			w* AVD	27	7	58.8235
w1118 AVD	39	13	50			w* AVD	29	9	52.6316
w1118 AVD	20	6	53.8462			w* AVD	25	8	51.5152
w1118 AVD	25	6	61.2903			w* AVD	19	5	58.3333
w1118 AVD	23	5	64.2857
w1118 AVD	22	6	57.1429			w* +45V	10	4	42.8571
						w* +45V	31	10	51.2195
w1118 +45V	30	9	53.8462			w* +45V	23	9	43.75
w1118 +45V	20	5	60			w* +45V	18	4	63.6364
w1118 +45V	58	17	54.6667			w* +45V	13	3	62.5
w1118 +45V	26	6	62.5			w* +45V	20	7	48.1481
w1118 +45V	26	5	67.7419			w* +45V	12	4	50
w1118 +45V	33	10	53.4884			w* +45V	17	5	54.5455
w1118 +45V	42	12	55.5556
w1118 +45V	29	7	61.1111
w1118 +45V	23	6	58.6207
w1118 +45V	36	12	50

## Sheet: 3C
FIG 3C
Genotype	Air	OCT	PI			Genotype	Air	OCT	PI
w1118 -0.5	29	14	34.8837			w* -0.5	9	5	28.5714
w1118 -0.5	18	10	28.5714			w* -0.5	12	7	26.3158
w1118 -0.5	26	13	33.3333			w* -0.5	23	12	31.4286
w1118 -0.5	9	5	28.5714			w* -0.5	26	14	30
w1118 -0.5	23	10	39.3939			w* -0.5	12	7	26.3158
w1118 -0.5	23	11	35.2941			w* -0.5	12	6	33.3333
w1118 -0.5	26	14	30			w* -0.5	22	14	22.2222
w1118 -0.5	27	15	28.5714			w* -0.5	26	12	36.8421
w1118 0	19	9	35.7143			w* 0	25	16	21.9512
w1118 0	17	9	30.7692			w* 0	15	8	30.4348
w1118 0	20	12	25			w* 0	27	15	28.5714
w1118 0	26	14	30			w* 0	17	9	30.7692
w1118 0	27	16	25.5814			w* 0	16	8	33.3333
w1118 0	19	12	22.5806			w* 0	16	10	23.0769
w1118 0	23	13	27.7778			w* 0	12	8	20
w1118 0	16	9	28
						w* 2	18	6	50
w1118 2	22	4	69.2308			w* 2	20	6	53.8462
w1118 2	23	6	58.6207			w* 2	17	5	54.5455
w1118 2	29	7	61.1111			w* 2	18	4	63.6364
w1118 2	19	4	65.2174			w* 2	23	7	53.3333
w1118 2	18	4	63.6364			w* 2	15	4	57.8947
w1118 2	29	8	56.7568			w* 2	21	4	68
w1118 2	33	9	57.1429			w* 2	18	3	71.4286
w1118 2	34	6	70
						w* 4.5	15	4	57.8947
w1118 4.5	17	4	61.9048			w* 4.5	24	6	60
w1118 4.5	38	8	65.2174			w* 4.5	30	6	66.6667
w1118 4.5	26	7	57.5758			w* 4.5	7	2	55.5556
w1118 4.5	33	8	60.9756			w* 4.5	13	4	52.9412
w1118 4.5	35	9	59.0909			w* 4.5	17	5	54.5455
w1118 4.5	22	6	57.1429			w* 4.5	10	3	53.8462
w1118 4.5	38	10	58.3333			w* 4.5	19	6	52
w1118 4.5	31	8	58.9744

## Sheet: 3D
FIG 3D
Genotype	Air	OCT	PI
w1118 AVD	50	19	44.9275
w1118 AVD	34	20	25.9259
w1118 AVD	42	2	90.9091
w1118 AVD	63	12	68
w1118 AVD	57	2	93.2203
w1118 AVD	49	19	44.1176
w1118 AVD	56	17	53.4247
w1118 AVD	45	16	47.541
w1118 AVD	53	7	76.6667
w1118 AVD	38	35	4.10959
w1118 4min	36	19	30.9091
w1118 4min	39	19	34.4828
w1118 4min	47	18	44.6154
w1118 4min	22	21	2.32558
w1118 4min	34	38	-5.55556
w1118 4min	32	33	-1.53846
w1118 4min	54	34	22.7273
w1118 4min	43	34	11.6883
w1118 4min	59	34	26.8817
w1118 4min	18	51	-47.8261
w1118 4min +Vortex	32	5	72.973
w1118 4min +Vortex	38	11	55.102
w1118 4min +Vortex	31	8	58.9744
w1118 4min +Vortex	45	20	38.4615
w1118 4min +Vortex	35	8	62.7907
w1118 4min +Vortex	32	7	64.1026
w1118 4min +Vortex	47	23	34.2857
w1118 4min +Vortex	46	23	33.3333
w1118 4min +Vortex	52	7	76.2712
w1118 4min +Vortex	44	23	31.3433

## Sheet: 3E
FIG 3E
Genotype	Air	OCT	PI
w1118 AVD	42	6	75
w1118 AVD	45	4	83.6735
w1118 AVD	44	13	54.386
w1118 AVD	40	9	63.2653
w1118 AVD	68	18	58.1395
w1118 AVD	67	28	41.0526
w1118 AVD	46	4	84
w1118 AVD	40	4	81.8182
w1118 AVD	37	3	85
w1118 AVD	42	5	78.7234
w1118 AVD	32	8	60
w1118 AVD	38	21	28.8136
w1118 AVD	57	13	62.8571
w1118 AVD	18	11	24.1379
w1118 AVD	38	14	46.1538
w1118 AVD	43	17	43.3333
w1118 AVD	27	12	38.4615
w1118 AVD	57	29	32.5581
w1118 AVD +Vortex	50	17	49.2537
w1118 AVD +Vortex	45	14	52.5424
w1118 AVD +Vortex	37	11	54.1667
w1118 AVD +Vortex	50	5	81.8182
w1118 AVD +Vortex	57	7	78.125
w1118 AVD +Vortex	51	10	67.2131
w1118 AVD +Vortex	25	3	78.5714
w1118 AVD +Vortex	31	10	51.2195
w1118 AVD +Vortex	33	12	46.6667
w1118 AVD +Vortex	40	15	45.4545
w1118 AVD +Vortex	37	3	85
w1118 AVD +Vortex	34	15	38.7755
w1118 AVD +Vortex	44	30	18.9189
w1118 AVD +Vortex	43	27	22.8571
w1118 AVD +Vortex	43	12	56.3636
w1118 AVD +Vortex	30	16	30.4348
w1118 AVD +Vortex	50	14	56.25
w1118 AVD +Vortex	59	17	55.2632
