# Supplementary material for: Temporally specific engagement of distinct neuronal circuits regulating olfactory habituation in Drosophila
Source: eLife. 2018 Dec 21;7:e39569. doi: 10.7554/eLife.39569 (PMC6303106; doi:10.7554/eLife.39569)
Supplement: Figure 4—source data 1. [file elife-39569-fig4-data1.xlsx]

## Sheet: 4A
FIG 4A
Genotype	Air	OCT	PI		Genotype	Air	OCT	PI
shibirets/+ AVD	54	13	61.194		LN1Gal4>shibirets AVD	44	4	83.3333
shibirets/+ AVD	59	4	87.3016		LN1Gal4>shibirets AVD	44	9	66.0377
shibirets/+ AVD	48	1	95.9184		LN1Gal4>shibirets AVD	45	7	73.0769
shibirets/+ AVD	62	6	82.3529		LN1Gal4>shibirets AVD	39	9	62.5
shibirets/+ AVD	22	3	76		LN1Gal4>shibirets AVD	36	5	75.6098
shibirets/+ AVD	36	3	84.6154		LN1Gal4>shibirets AVD	45	13	55.1724
shibirets/+ AVD	59	4	87.3016		LN1Gal4>shibirets AVD	59	9	73.5294
shibirets/+ AVD	34	16	36		LN1Gal4>shibirets AVD	52	3	89.0909
shibirets/+ AVD	34	3	83.7838		LN1Gal4>shibirets AVD	62	9	74.6479
shibirets/+ AVD	53	15	55.8824
					LN1Gal4>shibirets 1min	43	16	45.7627
shibirets/+ 1min	40	24	25		LN1Gal4>shibirets 1min	32	5	72.973
shibirets/+ 1min	42	3	86.6667		LN1Gal4>shibirets 1min	26	17	20.9302
shibirets/+ 1min	44	5	79.5918		LN1Gal4>shibirets 1min	38	13	49.0196
shibirets/+ 1min	56	7	77.7778		LN1Gal4>shibirets 1min	35	8	62.7907
shibirets/+ 1min	41	2	90.6977		LN1Gal4>shibirets 1min	36	13	46.9388
shibirets/+ 1min	43	10	62.2642		LN1Gal4>shibirets 1min	61	25	41.8605
shibirets/+ 1min	34	9	58.1395		LN1Gal4>shibirets 1min	44	31	17.3333
shibirets/+ 1min	42	14	50		LN1Gal4>shibirets 1min	64	17	58.0247
shibirets/+ 1min	38	18	35.7143		LN1Gal4>shibirets 1min	43	20	36.5079
shibirets/+ 1min	47	9	67.8571
shibirets/+ 1min	40	8	66.6667		LN1Gal4>shibirets 1min +45V	35	15	40
					LN1Gal4>shibirets 1min +45V	36	5	75.6098
shibirets/+ 1 min +45V	33	3	83.3333		LN1Gal4>shibirets 1min +45V	49	15	53.125
shibirets/+ 1 min +45V	33	5	73.6842		LN1Gal4>shibirets 1min +45V	55	8	74.6032
shibirets/+ 1 min +45V	36	10	56.5217		LN1Gal4>shibirets 1min +45V	45	4	83.6735
shibirets/+ 1 min +45V	33	10	53.4884		LN1Gal4>shibirets 1min +45V	43	12	56.3636
shibirets/+ 1 min +45V	48	6	77.7778		LN1Gal4>shibirets 1min +45V	46	4	84
shibirets/+ 1 min +45V	40	5	77.7778		LN1Gal4>shibirets 1min +45V	40	15	45.4545
shibirets/+ 1 min +45V	55	4	86.4407		LN1Gal4>shibirets 1min +45V	58	10	70.5882
shibirets/+ 1 min +45V	50	5	81.8182		LN1Gal4>shibirets 1min +45V	60	5	84.6154
shibirets/+ 1 min +45V	32	4	77.7778
shibirets/+ 1 min +45V	37	4	80.4878

## Sheet: 4B
FIG 4B
Genotype	Air	OCT	PI		Genotype	Air	OCT	PI
shibirets/+ AVD	48	32	20		GH298Gal4>shibirets AVD	42	3	86.6667
shibirets/+ AVD	51	22	39.726		GH298Gal4>shibirets AVD	74	9	78.3133
shibirets/+ AVD	62	35	27.8351		GH298Gal4>shibirets AVD	72	20	56.5217
shibirets/+ AVD	44	39	6.0241		GH298Gal4>shibirets AVD	52	19	46.4789
shibirets/+ AVD	78	10	77.2727		GH298Gal4>shibirets AVD	55	5	83.3333
shibirets/+ AVD	66	21	51.7241		GH298Gal4>shibirets AVD	47	5	80.7692
shibirets/+ AVD	79	14	69.8925		GH298Gal4>shibirets AVD	65	17	58.5366
shibirets/+ AVD	64	29	37.6344		GH298Gal4>shibirets AVD	51	9	70
shibirets/+ AVD	57	7	78.125		GH298Gal4>shibirets AVD	51	21	41.6667
shibirets/+ AVD	64	13	66.2338		GH298Gal4>shibirets AVD	57	15	58.3333
shibirets/+ AVD	72	16	63.6364		GH298Gal4>shibirets AVD	39	16	41.8182
shibirets/+ AVD	77	13	71.1111		GH298Gal4>shibirets AVD	54	10	68.75
shibirets/+ AVD	54	6	80		GH298Gal4>shibirets AVD	30	25	9.09091
shibirets/+ AVD	61	17	56.4103		GH298Gal4>shibirets AVD	43	10	62.2642
shibirets/+ AVD	57	22	44.3038		GH298Gal4>shibirets AVD	46	14	53.3333
shibirets/+ AVD	59	18	53.2468		GH298Gal4>shibirets AVD	47	12	59.322
shibirets/+ AVD	47	9	67.8571
shibirets/+ AVD	76	5	87.6543		GH298Gal4>shibirets 1 min	39	24	23.8095
					GH298Gal4>shibirets 1 min	31	18	26.5306
shibirets/+ 1min	52	23	38.6667		GH298Gal4>shibirets 1 min	61	41	19.6078
shibirets/+ 1min	53	28	30.8642		GH298Gal4>shibirets 1 min	59	15	59.4595
shibirets/+ 1min	67	21	52.2727		GH298Gal4>shibirets 1 min	71	50	17.3554
shibirets/+ 1min	38	29	13.4328		GH298Gal4>shibirets 1 min	72	38	30.9091
shibirets/+ 1min	75	21	56.25		GH298Gal4>shibirets 1 min	39	13	50
shibirets/+ 1min	63	42	20		GH298Gal4>shibirets 1 min	30	8	57.8947
shibirets/+ 1min	59	9	73.5294		GH298Gal4>shibirets 1 min	44	16	46.6667
shibirets/+ 1min	62	8	77.1429		GH298Gal4>shibirets 1 min	40	14	48.1481
shibirets/+ 1min	60	31	31.8681		GH298Gal4>shibirets 1 min	39	17	39.2857
shibirets/+ 1min	39	11	56		GH298Gal4>shibirets 1 min	45	23	32.3529
shibirets/+ 1min	55	12	64.1791		GH298Gal4>shibirets 1 min	44	16	46.6667
shibirets/+ 1min	63	11	70.2703		GH298Gal4>shibirets 1 min	48	33	18.5185
shibirets/+ 1min	52	32	23.8095		GH298Gal4>shibirets 1 min	38	28	15.1515
shibirets/+ 1min	46	20	39.3939		GH298Gal4>shibirets 1 min	32	22	18.5185
shibirets/+ 1min	60	12	66.6667		GH298Gal4>shibirets 1 min	52	25	35.0649
shibirets/+ 1min	51	29	27.5		GH298Gal4>shibirets 1 min	45	20	38.4615
shibirets/+ 1min	60	18	53.8462		GH298Gal4>shibirets 1 min	42	26	23.5294
shibirets/+ 1min	68	14	65.8537		GH298Gal4>shibirets 1 min	32	14	39.1304
shibirets/+ 1 min +45V	51	9	70		GH298Gal4>shibirets 1 min +45V	69	9	76.9231
shibirets/+ 1 min +45V	58	9	73.1343		GH298Gal4>shibirets 1 min +45V	62	16	58.9744
shibirets/+ 1 min +45V	55	1	96.4286		GH298Gal4>shibirets 1 min +45V	52	24	36.8421
shibirets/+ 1 min +45V	65	13	66.6667		GH298Gal4>shibirets 1 min +45V	55	18	50.6849
shibirets/+ 1 min +45V	34	17	33.3333		GH298Gal4>shibirets 1 min +45V	62	10	72.2222
shibirets/+ 1 min +45V	47	27	27.027		GH298Gal4>shibirets 1 min +45V	54	14	58.8235
shibirets/+ 1 min +45V	43	11	59.2593		GH298Gal4>shibirets 1 min +45V	42	23	29.2308
shibirets/+ 1 min +45V	44	34	12.8205		GH298Gal4>shibirets 1 min +45V	49	23	36.1111
shibirets/+ 1 min +45V	55	9	71.875		GH298Gal4>shibirets 1 min +45V	43	12	56.3636
shibirets/+ 1 min +45V	63	14	63.6364		GH298Gal4>shibirets 1 min +45V	30	21	17.6471
					GH298Gal4>shibirets 1 min +45V	53	8	73.7705
					GH298Gal4>shibirets 1 min +45V	53	13	60.6061

## Sheet: 4C
FIG 4C
Genotype	Air	OCT	PI		Genotype	Air	OCT	PI
shibirets/+ AVD	55	4	86.4407		krasGal4>shibirets AVD	53	12	63.0769
shibirets/+ AVD	60	26	39.5349		krasGal4>shibirets AVD	42	21	33.3333
shibirets/+ AVD	39	3	85.7143		krasGal4>shibirets AVD	77	19	60.4167
shibirets/+ AVD	43	17	43.3333		krasGal4>shibirets AVD	48	28	26.3158
shibirets/+ AVD	60	7	79.1045		krasGal4>shibirets AVD	68	25	46.2366
shibirets/+ AVD	49	21	40		krasGal4>shibirets AVD	58	23	43.2099
shibirets/+ AVD	66	5	85.9155		krasGal4>shibirets AVD	70	17	60.9195
shibirets/+ AVD	44	27	23.9437		krasGal4>shibirets AVD	61	18	54.4304
shibirets/+ AVD	26	2	85.7143		krasGal4>shibirets AVD	60	6	81.8182
shibirets/+ AVD	36	31	7.46269		krasGal4>shibirets AVD	52	13	60
shibirets/+ AVD	39	5	77.2727		krasGal4>shibirets AVD	47	12	59.322
shibirets/+ AVD	53	2	92.7273		krasGal4>shibirets AVD	63	16	59.4937
shibirets/+ AVD	55	10	69.2308		krasGal4>shibirets AVD	59	7	78.7879
shibirets/+ AVD	44	17	44.2623		krasGal4>shibirets AVD	65	13	66.6667
shibirets/+ 1min	37	4	80.4878		krasGal4>shibirets 1 min	46	16	48.3871
shibirets/+ 1min	52	34	20.9302		krasGal4>shibirets 1 min	43	23	30.303
shibirets/+ 1min	53	8	73.7705		krasGal4>shibirets 1 min	74	33	38.3178
shibirets/+ 1min	26	8	52.9412		krasGal4>shibirets 1 min	55	31	27.907
shibirets/+ 1min	47	19	42.4242		krasGal4>shibirets 1 min	55	36	20.8791
shibirets/+ 1min	39	20	32.2034		krasGal4>shibirets 1 min	57	33	26.6667
shibirets/+ 1min	49	18	46.2687		krasGal4>shibirets 1 min	66	35	30.6931
shibirets/+ 1min	42	14	50		krasGal4>shibirets 1 min	54	18	50
shibirets/+ 1min	46	4	84		krasGal4>shibirets 1 min	47	31	20.5128
shibirets/+ 1min	41	16	43.8596		krasGal4>shibirets 1 min	29	9	52.6316
shibirets/+ 1min	54	0	100		krasGal4>shibirets 1 min	54	8	74.1935
shibirets/+ 1min	58	7	78.4615		krasGal4>shibirets 1 min	53	7	76.6667
					krasGal4>shibirets 1 min	58	9	73.1343
shibirets/+ 1 min +45V	31	14	37.7778		krasGal4>shibirets 1 min	66	17	59.0361
shibirets/+ 1 min +45V	61	18	54.4304		krasGal4>shibirets 1 min	62	18	55
shibirets/+ 1 min +45V	45	2	91.4894
shibirets/+ 1 min +45V	46	6	76.9231		krasGal4>shibirets 1 min +45V	62	20	51.2195
shibirets/+ 1 min +45V	67	19	55.814		krasGal4>shibirets 1 min +45V	74	15	66.2921
shibirets/+ 1 min +45V	63	6	82.6087		krasGal4>shibirets 1 min +45V	67	21	52.2727
shibirets/+ 1 min +45V	47	8	70.9091		krasGal4>shibirets 1 min +45V	62	25	42.5287
shibirets/+ 1 min +45V	40	4	81.8182		krasGal4>shibirets 1 min +45V	73	23	52.0833
shibirets/+ 1 min +45V	58	7	78.4615		krasGal4>shibirets 1 min +45V	50	13	58.7302
shibirets/+ 1 min +45V	50	8	72.4138		krasGal4>shibirets 1 min +45V	48	12	60
					krasGal4>shibirets 1 min +45V	37	12	51.0204
					krasGal4>shibirets 1 min +45V	54	20	45.9459
					krasGal4>shibirets 1 min +45V	71	12	71.0843
					krasGal4>shibirets 1 min +45V	75	12	72.4138

## Sheet: 4D
FIG 4D
Genotype	Air	OCT	PI			Genotype	Air	OCT	PI
shibirets/+ AVD	19	6	52			GH146/shibirets AVD	14	4	55.5556
shibirets/+ AVD	20	6	53.8462			GH146/shibirets AVD	28	9	51.3514
shibirets/+ AVD	22	8	46.6667			GH146/shibirets AVD	27	10	45.9459
shibirets/+ AVD	16	5	52.381			GH146/shibirets AVD	14	4	55.5556
shibirets/+ AVD	15	4	57.8947			GH146/shibirets AVD	22	8	46.6667
shibirets/+ AVD	18	5	56.5217			GH146/shibirets AVD	19	6	52
shibirets/+ AVD	20	7	48.1481			GH146/shibirets AVD	23	9	43.75
shibirets/+ AVD	22	7	51.7241			GH146/shibirets AVD	33	9	57.1429
shibirets/+ 1min	24	7	54.8387			GH146/shibirets 1 min	16	11	18.5185
shibirets/+ 1min	20	7	48.1481			GH146/shibirets 1 min	18	12	20
shibirets/+ 1min	25	6	61.2903			GH146/shibirets 1 min	18	10	28.5714
shibirets/+ 1min	18	5	56.5217			GH146/shibirets 1 min	20	12	25
shibirets/+ 1min	15	4	57.8947			GH146/shibirets 1 min	18	9	33.3333
shibirets/+ 1min	20	6	53.8462			GH146/shibirets 1 min	14	9	21.7391
shibirets/+ 1min	13	4	52.9412			GH146/shibirets 1 min	23	12	31.4286
shibirets/+ 1min	18	5	56.5217			GH146/shibirets 1 min	15	8	30.4348
shibirets/+ 1 min +45V	29	10	48.7179			GH146/shibirets 1 min+45V	15	10	20
shibirets/+ 1 min +45V	28	9	51.3514			GH146/shibirets 1 min+45V	17	12	17.2414
shibirets/+ 1 min +45V	23	8	48.3871			GH146/shibirets 1 min+45V	18	11	24.1379
shibirets/+ 1 min +45V	17	5	54.5455			GH146/shibirets 1 min+45V	29	20	18.3673
shibirets/+ 1 min +45V	22	7	51.7241			GH146/shibirets 1 min+45V	27	12	38.4615
shibirets/+ 1 min +45V	26	9	48.5714			GH146/shibirets 1 min+45V	21	10	35.4839
shibirets/+ 1 min +45V	19	5	58.3333			GH146/shibirets 1 min+45V	25	11	38.8889
shibirets/+ 1 min +45V	29	9	52.6316			GH146/shibirets 1 min+45V	15	8	30.4348
						GH146/shibirets 1 min+45V	21	12	27.2727

## Sheet: 4E
FIG 4E
Genotype	Air	OCT	PI		Genotype	Air	OCT	PI
shibirets/+ AVD	38	5	76.7442		APLGal4>shibirets AVD	48	3	88.2353
shibirets/+ AVD	35	8	62.7907		APLGal4>shibirets AVD	41	19	36.6667
shibirets/+ AVD	45	4	83.6735		APLGal4>shibirets AVD	34	8	61.9048
shibirets/+ AVD	28	10	47.3684		APLGal4>shibirets AVD	48	22	37.1429
shibirets/+ AVD	70	5	86.6667		APLGal4>shibirets AVD	47	9	67.8571
shibirets/+ AVD	53	13	60.6061		APLGal4>shibirets AVD	26	3	79.3103
shibirets/+ AVD	49	6	78.1818		APLGal4>shibirets AVD	47	3	88
shibirets/+ AVD	30	7	62.1622		APLGal4>shibirets AVD	51	4	85.4545
shibirets/+ AVD	46	13	55.9322		APLGal4>shibirets AVD	47	3	88
shibirets/+ AVD	60	11	69.0141		APLGal4>shibirets AVD	44	6	76
shibirets/+ AVD	46	5	80.3922		APLGal4>shibirets AVD	66	7	80.8219
shibirets/+ AVD	44	9	66.0377		APLGal4>shibirets AVD	61	11	69.4444
shibirets/+ AVD	63	10	72.6027
shibirets/+ AVD	57	12	65.2174		APLGal4>shibirets 1 min	48	6	77.7778
					APLGal4>shibirets 1 min	29	16	28.8889
shibirets/+ 1min	32	9	56.0976		APLGal4>shibirets 1 min	40	17	40.3509
shibirets/+ 1min	31	18	26.5306		APLGal4>shibirets 1 min	28	29	-1.75439
shibirets/+ 1min	41	12	54.717		APLGal4>shibirets 1 min	54	12	63.6364
shibirets/+ 1min	33	7	65		APLGal4>shibirets 1 min	34	13	44.6809
shibirets/+ 1min	30	12	42.8571		APLGal4>shibirets 1 min	38	4	80.9524
shibirets/+ 1min	44	6	76		APLGal4>shibirets 1 min	27	11	42.1053
shibirets/+ 1min	39	16	41.8182		APLGal4>shibirets 1 min	59	12	66.1972
shibirets/+ 1min	42	9	64.7059		APLGal4>shibirets 1 min	41	18	38.9831
shibirets/+ 1min	34	7	65.8537		APLGal4>shibirets 1 min	39	5	77.2727
shibirets/+ 1min	61	17	56.4103		APLGal4>shibirets 1 min	39	3	85.7143
shibirets/+ 1min	37	15	42.3077		APLGal4>shibirets 1 min	45	6	76.4706
					APLGal4>shibirets 1 min	30	10	50
shibirets/+ 1 min +45V	51	5	82.1429		APLGal4>shibirets 1 min	45	4	83.6735
shibirets/+ 1 min +45V	29	9	52.6316		APLGal4>shibirets 1 min	33	14	40.4255
shibirets/+ 1 min +45V	29	1	93.3333
shibirets/+ 1 min +45V	39	1	95		APLGal4>shibirets 1 min +45V	44	5	79.5918
shibirets/+ 1 min +45V	47	1	95.8333		APLGal4>shibirets 1 min +45V	37	10	57.4468
shibirets/+ 1 min +45V	29	14	34.8837		APLGal4>shibirets 1 min +45V	40	10	60
shibirets/+ 1 min +45V	44	6	76		APLGal4>shibirets 1 min +45V	40	23	26.9841
shibirets/+ 1 min +45V	32	10	52.381		APLGal4>shibirets 1 min +45V	34	6	70
shibirets/+ 1 min +45V	55	12	64.1791		APLGal4>shibirets 1 min +45V	40	11	56.8627
shibirets/+ 1 min +45V	49	20	42.029		APLGal4>shibirets 1 min +45V	42	10	61.5385
shibirets/+ 1 min +45V	59	23	43.9024		APLGal4>shibirets 1 min +45V	48	18	45.4545
shibirets/+ 1 min +45V	59	17	55.2632		APLGal4>shibirets 1 min +45V	47	5	80.7692
					APLGal4>shibirets 1 min +45V	51	3	88.8889
					APLGal4>shibirets 1 min +45V	59	8	76.1194
					APLGal4>shibirets 1 min +45V	51	15	54.5455

## Sheet: 4F
FIG 4F
Genotype	Air	OCT	PI		Genotype	Air	OCT	PI
shibirets/+ AVD	30	2	87.5		MZ699Gal4>shibirets AVD	32	11	48.8372
shibirets/+ AVD	41	6	74.4681		MZ699Gal4>shibirets AVD	39	8	65.9574
shibirets/+ AVD	34	4	78.9474		MZ699Gal4>shibirets AVD	45	17	45.1613
shibirets/+ AVD	39	9	62.5		MZ699Gal4>shibirets AVD	52	5	82.4561
shibirets/+ AVD	33	4	78.3784		MZ699Gal4>shibirets AVD	20	7	48.1481
shibirets/+ AVD	43	10	62.2642		MZ699Gal4>shibirets AVD	6	1	71.4286
shibirets/+ AVD	30	5	71.4286		MZ699Gal4>shibirets AVD	19	4	65.2174
shibirets/+ AVD	36	3	84.6154		MZ699Gal4>shibirets AVD	15	4	57.8947
shibirets/+ AVD	34	4	78.9474		MZ699Gal4>shibirets AVD	43	5	79.1667
shibirets/+ AVD	38	3	85.3659		MZ699Gal4>shibirets AVD	45	19	40.625
shibirets/+ AVD	50	2	92.3077		MZ699Gal4>shibirets AVD	71	17	61.3636
shibirets/+ AVD	43	4	82.9787		MZ699Gal4>shibirets AVD	68	17	60
shibirets/+ 1min	35	3	84.2105		MZ699Gal4>shibirets 1 min	47	12	59.322
shibirets/+ 1min	43	6	75.5102		MZ699Gal4>shibirets 1 min	42	8	68
shibirets/+ 1min	38	2	90		MZ699Gal4>shibirets 1 min	42	17	42.3729
shibirets/+ 1min	41	9	64		MZ699Gal4>shibirets 1 min	41	14	49.0909
shibirets/+ 1min	40	9	63.2653		MZ699Gal4>shibirets 1 min	11	3	57.1429
shibirets/+ 1min	33	5	73.6842		MZ699Gal4>shibirets 1 min	24	8	50
shibirets/+ 1min	31	7	63.1579		MZ699Gal4>shibirets 1 min	40	19	35.5932
shibirets/+ 1min	28	2	86.6667		MZ699Gal4>shibirets 1 min	21	6	55.5556
shibirets/+ 1min	48	3	88.2353		MZ699Gal4>shibirets 1 min	60	26	39.5349
shibirets/+ 1min	35	6	70.7317		MZ699Gal4>shibirets 1 min	48	15	52.381
shibirets/+ 1min	42	4	82.6087		MZ699Gal4>shibirets 1 min	63	13	65.7895
shibirets/+ 1min	33	11	50		MZ699Gal4>shibirets 1 min	59	29	34.0909
shibirets/+ 1 min +45V	40	8	66.6667		MZ699Gal4>shibirets 1 min +45V	42	6	75
shibirets/+ 1 min +45V	50	6	78.5714		MZ699Gal4>shibirets 1 min +45V	36	10	56.5217
shibirets/+ 1 min +45V	29	1	93.3333		MZ699Gal4>shibirets 1 min +45V	39	8	65.9574
shibirets/+ 1 min +45V	49	6	78.1818		MZ699Gal4>shibirets 1 min +45V	48	24	33.3333
shibirets/+ 1 min +45V	22	8	46.6667		MZ699Gal4>shibirets 1 min +45V	13	3	62.5
shibirets/+ 1 min +45V	27	4	74.1935		MZ699Gal4>shibirets 1 min +45V	12	14	-7.69231
shibirets/+ 1 min +45V	31	8	58.9744		MZ699Gal4>shibirets 1 min +45V	6	4	20
shibirets/+ 1 min +45V	37	6	72.093		MZ699Gal4>shibirets 1 min +45V	17	2	78.9474
shibirets/+ 1 min +45V	48	7	74.5455		MZ699Gal4>shibirets 1 min +45V	43	12	56.3636
shibirets/+ 1 min +45V	37	4	80.4878		MZ699Gal4>shibirets 1 min +45V	63	6	82.6087
