# Supplementary material for: Temporally specific engagement of distinct neuronal circuits regulating olfactory habituation in Drosophila
Source: eLife. 2018 Dec 21;7:e39569. doi: 10.7554/eLife.39569 (PMC6303106; doi:10.7554/eLife.39569)
Supplement: Figure 4—figure supplement 1—source data 1. [file elife-39569-fig4-figsupp1-data1.xlsx]

## Sheet: Fig 4 S1
S1E
Genotype	Air	OCT	PI			Genotype	Air	OCT	PI
UASTTX/+ AVD	22	8	46.6667			GH146Gal4>TTX AVD	23	8	48.3871
UASTTX/+ AVD	22	7	51.7241			GH146Gal4>TTX AVD	22	7	51.7241
UASTTX/+ AVD	32	10	52.381			GH146Gal4>TTX AVD	25	10	42.8571
UASTTX/+ AVD	23	8	48.3871			GH146Gal4>TTX AVD	26	8	52.9412
UASTTX/+ AVD	33	9	57.1429			GH146Gal4>TTX AVD	31	11	47.619
UASTTX/+ AVD	25	8	51.5152			GH146Gal4>TTX AVD	36	12	50
						GH146Gal4>TTX AVD	39	12	52.9412
UASTTX/+ 1min	39	10	59.1837			GH146Gal4>TTX AVD	29	10	48.7179
UASTTX/+ 1min	30	12	42.8571			GH146Gal4>TTX AVD	28	9	51.3514
UASTTX/+ 1min	29	9	52.6316
UASTTX/+ 1min	29	7	61.1111			GH146Gal4>TTX 1min	18	12	20
UASTTX/+ 1min	39	13	50			GH146Gal4>TTX 1min	16	10	23.0769
UASTTX/+ 1min	25	6	61.2903			GH146Gal4>TTX 1min	19	12	22.5806
UASTTX/+ 1min	23	5	64.2857			GH146Gal4>TTX 1min	26	16	23.8095
UASTTX/+ 1min	22	6	57.1429			GH146Gal4>TTX 1min	19	10	31.0345
						GH146Gal4>TTX 1min	18	10	28.5714
UASTTX/ 1min +45V	19	5	58.3333			GH146Gal4>TTX 1min	20	12	25
UASTTX/ 1min +45V	29	9	52.6316			GH146Gal4>TTX 1min	17	9	30.7692
UASTTX/ 1min +45V	14	3	64.7059			GH146Gal4>TTX 1min	14	8	27.2727
UASTTX/ 1min +45V	11	3	57.1429
UASTTX/ 1min +45V	26	8	52.9412			GH146Gal4>TTX 1min +45	12	9	14.2857
UASTTX/ 1min +45V	32	9	56.0976			GH146Gal4>TTX 1min +45	16	10	23.0769
UASTTX/ 1min +45V	22	8	46.6667			GH146Gal4>TTX 1min +45	11	9	10
UASTTX/ 1min +45V	30	9	53.8462			GH146Gal4>TTX 1min +45	13	6	36.8421
						GH146Gal4>TTX 1min +45	15	8	30.4348
						GH146Gal4>TTX 1min +45	13	7	30
						GH146Gal4>TTX 1min +45	8	5	23.0769
