# Supplementary material for: Temporally specific engagement of distinct neuronal circuits regulating olfactory habituation in Drosophila
Source: eLife. 2018 Dec 21;7:e39569. doi: 10.7554/eLife.39569 (PMC6303106; doi:10.7554/eLife.39569)
Supplement: Figure 4—figure supplement 2—source data 1. [file elife-39569-fig4-figsupp2-data1.xlsx]

## Sheet: Fig 4 S2
FIG S2A
Genotype	Air	OCT	PI		Genotype	Air	OCT	PI		Genotype	Air	OCT	PI
GH146Gal4/+ AVD	29	10	48.7179		GH146Gal4>Gad RNAi AVD	40	2	90.4762		Gad RNAi/+ AVD	43	4	82.9787
GH146Gal4/+ AVD	33	17	32		GH146Gal4>Gad RNAi AVD	22	6	57.1429		Gad RNAi/+ AVD	47	7	74.0741
GH146Gal4/+ AVD	35	12	48.9362		GH146Gal4>Gad RNAi AVD	39	12	52.9412		Gad RNAi/+ AVD	34	9	58.1395
GH146Gal4/+ AVD	37	21	27.5862		GH146Gal4>Gad RNAi AVD	20	7	48.1481		Gad RNAi/+ AVD	54	15	56.5217
GH146Gal4/+ AVD	28	20	16.6667		GH146Gal4>Gad RNAi AVD	44	11	60		Gad RNAi/+ AVD	59	15	59.4595
GH146Gal4/+ AVD	37	21	27.5862		GH146Gal4>Gad RNAi AVD	54	25	36.7089		Gad RNAi/+ AVD	59	23	43.9024
GH146Gal4/+ AVD	70	30	40		GH146Gal4>Gad RNAi AVD	46	20	39.3939		Gad RNAi/+ AVD	61	16	58.4416
GH146Gal4/+ AVD	24	13	29.7297		GH146Gal4>Gad RNAi AVD	52	15	55.2239		Gad RNAi/+ AVD	65	11	71.0526
GH146Gal4/+ AVD	27	9	50		GH146Gal4>Gad RNAi AVD	41	20	34.4262		Gad RNAi/+ AVD	50	23	36.9863
					GH146Gal4>Gad RNAi AVD	53	9	70.9677		Gad RNAi/+ AVD	63	16	59.4937
GH146Gal4/+ 1min	21	12	27.2727		GH146Gal4>Gad RNAi AVD	31	6	67.5676		Gad RNAi/+ AVD	37	2	89.7436
GH146Gal4/+ 1min	51	11	64.5161		GH146Gal4>Gad RNAi AVD	34	2	88.8889		Gad RNAi/+ AVD	24	1	92
GH146Gal4/+ 1min	27	24	5.88235
GH146Gal4/+ 1min	37	18	34.5455		GH146Gal4>Gad RNAi 1min	35	10	55.5556		Gad RNAi/+ 1min	56	18	51.3514
GH146Gal4/+ 1min	17	15	6.25		GH146Gal4>Gad RNAi 1min	39	10	59.1837		Gad RNAi/+ 1min	46	3	87.7551
GH146Gal4/+ 1min	34	12	47.8261		GH146Gal4>Gad RNAi 1min	31	12	44.186		Gad RNAi/+ 1min	41	8	67.3469
GH146Gal4/+ 1min	45	34	13.9241		GH146Gal4>Gad RNAi 1min	36	9	60		Gad RNAi/+ 1min	60	7	79.1045
GH146Gal4/+ 1min	41	25	24.2424		GH146Gal4>Gad RNAi 1min	46	26	27.7778		Gad RNAi/+ 1min	44	12	57.1429
GH146Gal4/+ 1min	34	15	38.7755		GH146Gal4>Gad RNAi 1min	38	9	61.7021		Gad RNAi/+ 1min	55	19	48.6486
GH146Gal4/+ 1min	45	34	13.9241		GH146Gal4>Gad RNAi 1min	46	12	58.6207		Gad RNAi/+ 1min	58	17	54.6667
GH146Gal4/+ 1min	24	6	60		GH146Gal4>Gad RNAi 1min	51	25	34.2105		Gad RNAi/+ 1min	62	6	82.3529
GH146Gal4/+ 1min	28	19	19.1489		GH146Gal4>Gad RNAi 1min	36	8	63.6364		Gad RNAi/+ 1min	32	11	48.8372
GH146Gal4/+ 1min	30	8	57.8947		GH146Gal4>Gad RNAi 1min	26	15	26.8293		Gad RNAi/+ 1min	40	9	63.2653
GH146Gal4/+ 1min	29	8	56.7568							Gad RNAi/+ 1min	28	3	80.6452
					GH146Gal4>Gad RNAi 1min +45V	48	8	71.4286
GH146Gal4/+ 1min +45V	37	4	80.4878		GH146Gal4>Gad RNAi 1min +45V	40	3	86.0465		Gad RNAi/+ 1min +45V	40	5	77.7778
GH146Gal4/+ 1min +45V	34	10	54.5455		GH146Gal4>Gad RNAi 1min +45V	50	11	63.9344		Gad RNAi/+ 1min +45V	36	8	63.6364
GH146Gal4/+ 1min +45V	36	13	46.9388		GH146Gal4>Gad RNAi 1min +45V	35	6	70.7317		Gad RNAi/+ 1min +45V	33	11	50
GH146Gal4/+ 1min +45V	44	21	35.3846		GH146Gal4>Gad RNAi 1min +45V	30	12	42.8571		Gad RNAi/+ 1min +45V	49	8	71.9298
GH146Gal4/+ 1min +45V	56	20	47.3684		GH146Gal4>Gad RNAi 1min +45V	53	14	58.209		Gad RNAi/+ 1min +45V	50	4	85.1852
GH146Gal4/+ 1min +45V	44	14	51.7241		GH146Gal4>Gad RNAi 1min +45V	44	15	49.1525		Gad RNAi/+ 1min +45V	40	2	90.4762
GH146Gal4/+ 1min +45V	28	16	27.2727		GH146Gal4>Gad RNAi 1min +45V	69	12	70.3704		Gad RNAi/+ 1min +45V	50	10	66.6667
GH146Gal4/+ 1min +45V	23	3	76.9231		GH146Gal4>Gad RNAi 1min +45V	35	2	89.1892		Gad RNAi/+ 1min +45V	51	15	54.5455
GH146Gal4/+ 1min +45V	23	7	53.3333		GH146Gal4>Gad RNAi 1min +45V	30	15	33.3333		Gad RNAi/+ 1min +45V	41	6	74.4681
										Gad RNAi/+ 1min +45V	40	17	40.3509
