# Supplementary material for: Temporally specific engagement of distinct neuronal circuits regulating olfactory habituation in Drosophila
Source: eLife. 2018 Dec 21;7:e39569. doi: 10.7554/eLife.39569 (PMC6303106; doi:10.7554/eLife.39569)
Supplement: Figure 5—source data 1. [file elife-39569-fig5-data1.xlsx]

## Sheet: 5A
FIG 5A
Genotype	Air	OCT	PI			Genotype	Air	OCT	PI
w1118 AVD	24	8	50			w1118 HU AVD	21	4	68
w1118 AVD	17	7	41.6667			w1118 HU AVD	24	6	60
w1118 AVD	18	5	56.5217			w1118 HU AVD	32	8	60
w1118 AVD	24	6	60			w1118 HU AVD	16	5	52.381
w1118 AVD	16	5	52.381			w1118 HU AVD	28	8	55.5556
w1118 AVD	23	6	58.6207			w1118 HU AVD	22	6	57.1429
w1118 AVD	26	6	62.5			w1118 HU AVD	20	4	66.6667
w1118 AVD	39	11	56			w1118 HU AVD	18	6	50
						w1118 HU AVD	24	8	50
w1118 1min	29	10	48.7179
w1118 1min	22	7	51.7241			w1118 HU 1min	25	10	42.8571
w1118 1min	21	8	44.8276			w1118 HU 1min	24	12	33.3333
w1118 1min	36	12	50			w1118 HU 1min	20	12	25
w1118 1min	21	6	55.5556			w1118 HU 1min	10	6	25
w1118 1min	27	8	54.2857			w1118 HU 1min	20	8	42.8571
w1118 1min	26	8	52.9412			w1118 HU 1min	25	10	42.8571
w1118 1min	31	8	58.9744			w1118 HU 1min	24	12	33.3333
						w1118 HU 1min	16	10	23.0769
w1118 1min +45V	8	3	45.4545
w1118 1min +45V	25	9	47.0588			w1118 HU 1min +45V	24	13	29.7297
w1118 1min +45V	18	6	50			w1118 HU 1min +45V	17	10	25.9259
w1118 1min +45V	17	5	54.5455			w1118 HU 1min +45V	16	11	18.5185
w1118 1min +45V	8	2	60			w1118 HU 1min +45V	15	11	15.3846
w1118 1min +45V	8	3	45.4545			w1118 HU 1min +45V	12	8	20
w1118 1min +45V	9	3	50			w1118 HU 1min +45V	22	10	37.5
w1118 1min +45V	8	3	45.4545			w1118 HU 1min +45V	15	11	15.3846
						w1118 HU 1min +45V	20	12	25

## Sheet: 5B
FIF 5B
Genotype	Air	OCT	PI		Genotype	Air	OCT	PI
B AVD	22	9	41.9355		mbm AVD	17	7	41.6667
B AVD	22	4	69.2308		mbm AVD	18	5	56.5217
B AVD	24	9	45.4545		mbm AVD	26	9	48.5714
B AVD	22	6	57.1429		mbm AVD	24	7	54.8387
B AVD	26	12	36.8421		mbm AVD	28	12	40
B AVD	22	4	69.2308		mbm AVD	17	4	61.9048
B AVD	23	6	58.6207		mbm AVD	23	5	64.2857
B AVD	23	5	64.2857		mbm AVD	26	8	52.9412
B 1min	34	10	54.5455		mbm1 1min	43	20	36.5079
B 1min	48	15	52.381		mbm1 1min	41	26	22.3881
B 1min	28	9	51.3514		mbm1 1min	26	10	44.4444
B 1min	37	11	54.1667		mbm1 1min	34	23	19.2982
B 1min	29	7	61.1111		mbm1 1min	17	9	30.7692
B 1min	35	11	52.1739		mbm1 1min	25	15	25
B 1min	28	8	55.5556
					mbm1 1min +45V	31	16	31.9149
B 1min +45V	36	14	44		mbm1 1min +45V	17	10	25.9259
B 1min +45V	20	7	48.1481		mbm1 1min +45V	29	16	28.8889
B 1min +45V	33	12	46.6667		mbm1 1min +45V	32	19	25.4902
B 1min +45V	16	4	60		mbm1 1min +45V	19	13	18.75
B 1min +45V	21	6	55.5556		mbm1 1min +45V	19	11	26.6667
B 1min +45V	33	9	57.1429		mbm1 1min +45V	26	17	20.9302
B 1min +45V	38	13	49.0196

## Sheet: 5C
FIG 5C
Genotype	Air	OCT	PI		Genotype	Air	OCT	PI
shibirets/+ AVD	17	6	47.8261		MB247Gal4>shibirets AVD	16	6	45.4545
shibirets/+ AVD	24	6	60		MB247Gal4>shibirets AVD	12	5	41.1765
shibirets/+ AVD	25	9	47.0588		MB247Gal4>shibirets AVD	19	5	58.3333
shibirets/+ AVD	22	6	57.1429		MB247Gal4>shibirets AVD	15	7	36.3636
shibirets/+ AVD	22	7	51.7241		MB247Gal4>shibirets AVD	16	7	39.1304
shibirets/+ AVD	17	5	54.5455		MB247Gal4>shibirets AVD	17	4	61.9048
shibirets/+ AVD	14	4	55.5556		MB247Gal4>shibirets AVD	18	9	33.3333
shibirets/+ AVD	28	9	51.3514		MB247Gal4>shibirets AVD	36	9	60
shibirets/+ 1min	26	6	62.5		MB247Gal4>shibirets 1 min	18	12	20
shibirets/+ 1min	28	5	69.697		MB247Gal4>shibirets 1 min	19	13	18.75
shibirets/+ 1min	15	3	66.6667		MB247Gal4>shibirets 1 min	17	11	21.4286
shibirets/+ 1min	17	6	47.8261		MB247Gal4>shibirets 1 min	15	7	36.3636
shibirets/+ 1min	18	6	50		MB247Gal4>shibirets 1 min	18	10	28.5714
shibirets/+ 1min	29	6	65.7143		MB247Gal4>shibirets 1 min	21	13	23.5294
shibirets/+ 1min	8	2	60		MB247Gal4>shibirets 1 min	23	12	31.4286
shibirets/+ 1min	10	3	53.8462		MB247Gal4>shibirets 1 min	23	15	21.0526
					MB247Gal4>shibirets 1 min	25	17	19.0476
shibirets/+ 1 min +45V	24	4	71.4286
shibirets/+ 1 min +45V	20	10	33.3333		MB247Gal4>shibirets 1 min +45V	27	13	35
shibirets/+ 1 min +45V	26	6	62.5		MB247Gal4>shibirets 1 min +45V	23	12	31.4286
shibirets/+ 1 min +45V	18	8	38.4615		MB247Gal4>shibirets 1 min +45V	17	10	25.9259
shibirets/+ 1 min +45V	15	2	76.4706		MB247Gal4>shibirets 1 min +45V	25	12	35.1351
shibirets/+ 1 min +45V	17	5	54.5455		MB247Gal4>shibirets 1 min +45V	25	18	16.2791
shibirets/+ 1 min +45V	10	3	53.8462		MB247Gal4>shibirets 1 min +45V	21	13	23.5294
shibirets/+ 1 min +45V	18	5	56.5217		MB247Gal4>shibirets 1 min +45V	19	12	22.5806
					MB247Gal4>shibirets 1 min +45V	17	12	17.2414
					MB247Gal4>shibirets 1 min +45V	17	8	36
					MB247Gal4>shibirets 1 min +45V	6	3	33.3333

## Sheet: 5D
FIG 5D
Genotype	Air	OCT	PI		Genotype	Air	OCT	PI
shibirets/+ AVD	22	9	41.9355		OK72Gal4>shibirets AVD	17	7	41.6667
shibirets/+ AVD	22	4	69.2308		OK72Gal4>shibirets AVD	24	5	65.5172
shibirets/+ AVD	24	9	45.4545		OK72Gal4>shibirets AVD	18	5	56.5217
shibirets/+ AVD	22	6	57.1429		OK72Gal4>shibirets AVD	28	9	51.3514
shibirets/+ AVD	26	11	40.5405		OK72Gal4>shibirets AVD	24	7	54.8387
shibirets/+ AVD	22	4	69.2308		OK72Gal4>shibirets AVD	31	12	44.186
shibirets/+ AVD	23	6	58.6207		OK72Gal4>shibirets AVD	17	4	61.9048
shibirets/+ AVD	23	5	64.2857		OK72Gal4>shibirets AVD	23	5	64.2857
					OK72Gal4>shibirets AVD	26	8	52.9412
shibirets/+ 1min	31	9	55
shibirets/+ 1min	17	5	54.5455		OK72Gal4>shibirets 1 min	30	25	9.09091
shibirets/+ 1min	34	10	54.5455		OK72Gal4>shibirets 1 min	17	10	25.9259
shibirets/+ 1min	48	15	52.381		OK72Gal4>shibirets 1 min	43	20	36.5079
shibirets/+ 1min	33	8	60.9756		OK72Gal4>shibirets 1 min	29	16	28.8889
shibirets/+ 1min	16	4	60		OK72Gal4>shibirets 1 min	28	19	19.1489
shibirets/+ 1min	28	9	51.3514		OK72Gal4>shibirets 1 min	22	16	15.7895
shibirets/+ 1min	37	13	48
					OK72Gal4>shibirets 1 min +45V	41	29	17.1429
shibirets/+ 1 min +45V	25	5	66.6667		OK72Gal4>shibirets 1 min +45V	22	13	25.7143
shibirets/+ 1 min +45V	28	8	55.5556		OK72Gal4>shibirets 1 min +45V	35	16	37.2549
shibirets/+ 1 min +45V	39	12	52.9412		OK72Gal4>shibirets 1 min +45V	26	14	30
shibirets/+ 1 min +45V	28	8	55.5556		OK72Gal4>shibirets 1 min +45V	34	23	19.2982
shibirets/+ 1 min +45V	40	11	56.8627		OK72Gal4>shibirets 1 min +45V	29	14	34.8837
shibirets/+ 1 min +45V	27	7	58.8235		OK72Gal4>shibirets 1 min +45V	17	11	21.4286
shibirets/+ 1 min +45V	22	5	62.963

## Sheet: 5E
FIG 5E
Genotype	Air	OCT	PI		Genotype	Air	OCT	PI
shibirets/+ AVD	50	1	96.0784		OK72Gal4,MBGal80>shibirets AVD	50	5	81.8182
shibirets/+ AVD	22	1	91.3043		OK72Gal4,MBGal80>shibirets AVD	52	9	70.4918
shibirets/+ AVD	47	10	64.9123		OK72Gal4,MBGal80>shibirets AVD	56	9	72.3077
shibirets/+ AVD	34	16	36		OK72Gal4,MBGal80>shibirets AVD	54	9	71.4286
shibirets/+ AVD	49	9	68.9655		OK72Gal4,MBGal80>shibirets AVD	63	11	70.2703
shibirets/+ AVD	27	1	92.8571		OK72Gal4,MBGal80>shibirets AVD	39	11	56
shibirets/+ AVD	26	4	73.3333		OK72Gal4,MBGal80>shibirets AVD	30	8	57.8947
shibirets/+ AVD	38	1	94.8718		OK72Gal4,MBGal80>shibirets AVD	44	16	46.6667
shibirets/+ AVD	43	14	50.8772		OK72Gal4,MBGal80>shibirets AVD	36	2	89.4737
shibirets/+ AVD	43	4	82.9787		OK72Gal4,MBGal80>shibirets AVD	37	7	68.1818
shibirets/+ AVD	44	9	66.0377		OK72Gal4,MBGal80>shibirets AVD	68	14	65.8537
					OK72Gal4,MBGal80>shibirets AVD	54	6	80
shibirets/+ 1min	32	6	68.4211		OK72Gal4,MBGal80>shibirets AVD	33	4	78.3784
shibirets/+ 1min	40	4	81.8182
shibirets/+ 1min	64	15	62.0253		OK72Gal4,MBGal80>shibirets 1 min	51	10	67.2131
shibirets/+ 1min	38	17	38.1818		OK72Gal4,MBGal80>shibirets 1 min	47	10	64.9123
shibirets/+ 1min	48	13	57.377		OK72Gal4,MBGal80>shibirets 1 min	49	23	36.1111
shibirets/+ 1min	31	19	24		OK72Gal4,MBGal80>shibirets 1 min	36	10	56.5217
shibirets/+ 1min	36	3	84.6154		OK72Gal4,MBGal80>shibirets 1 min	43	30	17.8082
shibirets/+ 1min	21	1	90.9091		OK72Gal4,MBGal80>shibirets 1 min	37	15	42.3077
shibirets/+ 1min	49	14	55.5556		OK72Gal4,MBGal80>shibirets 1 min	28	3	80.6452
shibirets/+ 1min	47	1	95.8333		OK72Gal4,MBGal80>shibirets 1 min	32	5	72.973
shibirets/+ 1min	27	5	68.75		OK72Gal4,MBGal80>shibirets 1 min	25	6	61.2903
shibirets/+ 1min	49	6	78.1818		OK72Gal4,MBGal80>shibirets 1 min	27	8	54.2857
shibirets/+ 1min	38	3	85.3659		OK72Gal4,MBGal80>shibirets 1 min	56	18	51.3514
shibirets/+ 1min	38	7	68.8889		OK72Gal4,MBGal80>shibirets 1 min	56	9	72.3077
					OK72Gal4,MBGal80>shibirets 1 min	58	17	54.6667
shibirets/+ 1 min +45V	53	9	70.9677		OK72Gal4,MBGal80>shibirets 1 min	48	6	77.7778
shibirets/+ 1 min +45V	54	13	61.194
shibirets/+ 1 min +45V	51	0	100		OK72Gal4,MBGal80>shibirets 1 min +45V	49	2	92.1569
shibirets/+ 1 min +45V	40	7	70.2128		OK72Gal4,MBGal80>shibirets 1 min +45V	39	3	85.7143
shibirets/+ 1 min +45V	51	6	78.9474		OK72Gal4,MBGal80>shibirets 1 min +45V	61	6	82.0896
shibirets/+ 1 min +45V	48	29	24.6753		OK72Gal4,MBGal80>shibirets 1 min +45V	51	32	22.8916
shibirets/+ 1 min +45V	30	12	42.8571		OK72Gal4,MBGal80>shibirets 1 min +45V	68	5	86.3014
shibirets/+ 1 min +45V	37	13	48		OK72Gal4,MBGal80>shibirets 1 min +45V	61	10	71.831
shibirets/+ 1 min +45V	53	5	82.7586		OK72Gal4,MBGal80>shibirets 1 min +45V	43	7	72
shibirets/+ 1 min +45V	50	13	58.7302		OK72Gal4,MBGal80>shibirets 1 min +45V	32	15	36.1702
					OK72Gal4,MBGal80>shibirets 1 min +45V	35	6	70.7317
					OK72Gal4,MBGal80>shibirets 1 min +45V	39	6	73.3333
					OK72Gal4,MBGal80>shibirets 1 min +45V	45	6	76.4706
					OK72Gal4,MBGal80>shibirets 1 min +45V	33	5	73.6842
					OK72Gal4,MBGal80>shibirets 1 min +45V	43	2	91.1111
					OK72Gal4,MBGal80>shibirets 1 min +45V	29	6	65.7143

## Sheet: 5F
FIG 5F
Genotype	Air	Oct	PI		Genotype	Air	Oct	PI		Genotype	Air	Oct	PI
shibirets/+ AVD	14	5	47.3684		772Gal4>shibirets AVD	25	7	56.25		739Gal4>shibirets AVD	34	8	61.9048
shibirets/+ AVD	31	10	51.2195		772Gal4>shibirets AVD	23	6	58.6207		739Gal4>shibirets AVD	40	12	53.8462
shibirets/+ AVD	26	8	52.9412		772Gal4>shibirets AVD	12	3	60		739Gal4>shibirets AVD	27	8	54.2857
shibirets/+ AVD	22	7	51.7241		772Gal4>shibirets AVD	28	9	51.3514		739Gal4>shibirets AVD	49	14	55.5556
shibirets/+ AVD	20	6	53.8462		772Gal4>shibirets AVD	31	9	55		739Gal4>shibirets AVD	41	13	51.8519
shibirets/+ AVD	26	6	62.5		772Gal4>shibirets AVD	34	11	51.1111		739Gal4>shibirets AVD	37	11	54.1667
shibirets/+ AVD	16	6	45.4545
					772Gal4>shibirets 1 min	8	6	14.2857		7739Gal4>shibirets 1 min	35	17	34.6154
shibirets/+ 1min	19	6	52		772Gal4>shibirets 1 min	12	3	60		7739Gal4>shibirets 1 min	27	14	31.7073
shibirets/+ 1min	33	10	53.4884		772Gal4>shibirets 1 min	16	14	6.66667		7739Gal4>shibirets 1 min	21	15	16.6667
shibirets/+ 1min	35	9	59.0909		772Gal4>shibirets 1 min	26	13	33.3333		7739Gal4>shibirets 1 min	40	26	21.2121
shibirets/+ 1min	34	11	51.1111		772Gal4>shibirets 1 min	8	4	33.3333		7739Gal4>shibirets 1 min	29	18	23.4043
shibirets/+ 1min	23	7	53.3333		772Gal4>shibirets 1 min	10	9	5.26316		7739Gal4>shibirets 1 min	26	15	26.8293
shibirets/+ 1min	33	12	46.6667		772Gal4>shibirets 1 min	14	12	7.69231		7739Gal4>shibirets 1 min	26	17	20.9302
					772Gal4>shibirets 1 min	12	8	20		7739Gal4>shibirets 1 min	25	16	21.9512
shibirets/+ 1 min +45V	26	9	48.5714
shibirets/+ 1 min +45V	24	8	50		772Gal4>shibirets 1 min+45V	25	18	16.2791		739Gal4>shibirets 1 min+45V	34	16	36
shibirets/+ 1 min +45V	29	10	48.7179		772Gal4>shibirets 1 min+45V	19	12	22.5806		739Gal4>shibirets 1 min+45V	29	20	18.3673
shibirets/+ 1 min +45V	21	4	68		772Gal4>shibirets 1 min+45V	20	14	17.6471		739Gal4>shibirets 1 min+45V	33	18	29.4118
shibirets/+ 1 min +45V	30	9	53.8462		772Gal4>shibirets 1 min+45V	33	18	29.4118		739Gal4>shibirets 1 min+45V	16	9	28
shibirets/+ 1 min +45V	40	9	63.2653		772Gal4>shibirets 1 min+45V	30	19	22.449		739Gal4>shibirets 1 min+45V	27	20	14.8936
shibirets/+ 1 min +45V	20	5	60		772Gal4>shibirets 1 min+45V	27	16	25.5814		739Gal4>shibirets 1 min+45V	28	15	30.2326
					772Gal4>shibirets 1 min+45V	33	16	34.6939		739Gal4>shibirets 1 min+45V	35	18	32.0755
										739Gal4>shibirets 1 min+45V	32	14	39.1304
										739Gal4>shibirets 1 min+45V	36	21	26.3158

## Sheet: 5G
FIG 5G
Genotype	Air	OCT	PI		Genotype	Air	OCT	PI
shibirets/+ AVD	59	16	57.3333		MB463BGal4>shibirets AVD	49	9	68.9655
shibirets/+ AVD	54	28	31.7073		MB463BGal4>shibirets AVD	58	2	93.3333
shibirets/+ AVD	12	0	100		MB463BGal4>shibirets AVD	64	5	85.5072
shibirets/+ AVD	50	9	69.4915		MB463BGal4>shibirets AVD	61	5	84.8485
shibirets/+ AVD	75	9	78.5714		MB463BGal4>shibirets AVD	52	19	46.4789
shibirets/+ AVD	63	8	77.4648		MB463BGal4>shibirets AVD	69	12	70.3704
shibirets/+ AVD	64	13	66.2338		MB463BGal4>shibirets AVD	51	8	72.8814
shibirets/+ AVD	59	20	49.3671		MB463BGal4>shibirets AVD	43	14	50.8772
shibirets/+ AVD	68	12	70		MB463BGal4>shibirets AVD	62	5	85.0746
shibirets/+ 1min	48	14	54.8387		MB463BGal4>shibirets 1 min	36	17	35.8491
shibirets/+ 1min	51	8	72.8814		MB463BGal4>shibirets 1 min	20	35	-27.2727
shibirets/+ 1min	55	18	50.6849		MB463BGal4>shibirets 1 min	61	16	58.4416
shibirets/+ 1min	51	17	50		MB463BGal4>shibirets 1 min	52	16	52.9412
shibirets/+ 1min	58	19	50.6494		MB463BGal4>shibirets 1 min	61	18	54.4304
shibirets/+ 1min	40	12	53.8462		MB463BGal4>shibirets 1 min	51	35	18.6047
shibirets/+ 1min	53	12	63.0769		MB463BGal4>shibirets 1 min	61	19	52.5
shibirets/+ 1min	54	16	54.2857		MB463BGal4>shibirets 1 min	25	35	-16.6667
shibirets/+ 1min	50	21	40.8451		MB463BGal4>shibirets 1 min	53	7	76.6667
shibirets/+ 1min	33	17	32		MB463BGal4>shibirets 1 min	44	22	33.3333
					MB463BGal4>shibirets 1 min	37	28	13.8462
shibirets/+ 1 min +45V	61	13	64.8649
shibirets/+ 1 min +45V	57	17	54.0541		MB463BGal4>shibirets 1 min +45V	50	8	72.4138
shibirets/+ 1 min +45V	58	4	87.0968		MB463BGal4>shibirets 1 min +45V	47	14	54.0984
shibirets/+ 1 min +45V	61	16	58.4416		MB463BGal4>shibirets 1 min +45V	77	9	79.0698
shibirets/+ 1 min +45V	44	4	83.3333		MB463BGal4>shibirets 1 min +45V	63	4	88.0597
shibirets/+ 1 min +45V	45	21	36.3636		MB463BGal4>shibirets 1 min +45V	62	3	90.7692
shibirets/+ 1 min +45V	78	8	81.3953		MB463BGal4>shibirets 1 min +45V	52	10	67.7419
shibirets/+ 1 min +45V	53	14	58.209		MB463BGal4>shibirets 1 min +45V	54	8	74.1935
					MB463BGal4>shibirets 1 min +45V	56	10	69.697
					MB463BGal4>shibirets 1 min +45V	51	18	47.8261

## Sheet: 5H
FIG 5H
Genotype	Air	OCT	PI		Genotype	Air	OCT	PI
shibirets/+ AVD	29	1	93.3333		MB131BGal4>shibirets AVD	39	2	90.2439
shibirets/+ AVD	38	4	80.9524		MB131BGal4>shibirets AVD	49	2	92.1569
shibirets/+ AVD	43	4	82.9787		MB131BGal4>shibirets AVD	46	3	87.7551
shibirets/+ AVD	55	6	80.3279		MB131BGal4>shibirets AVD	23	2	84
shibirets/+ AVD	42	5	78.7234		MB131BGal4>shibirets AVD	22	6	57.1429
shibirets/+ AVD	27	15	28.5714		MB131BGal4>shibirets AVD	45	7	73.0769
shibirets/+ AVD	43	4	82.9787		MB131BGal4>shibirets AVD	30	7	62.1622
shibirets/+ AVD	36	21	26.3158		MB131BGal4>shibirets AVD	44	9	66.0377
					MB131BGal4>shibirets AVD	35	8	62.7907
shibirets/+ 1min	32	3	82.8571		MB131BGal4>shibirets AVD	50	11	63.9344
shibirets/+ 1min	29	8	56.7568
shibirets/+ 1min	35	6	70.7317		MB131BGal4>shibirets 1min	38	7	68.8889
shibirets/+ 1min	48	5	81.1321		MB131BGal4>shibirets 1min	24	10	41.1765
shibirets/+ 1min	52	5	82.4561		MB131BGal4>shibirets 1min	40	2	90.4762
shibirets/+ 1min	38	4	80.9524		MB131BGal4>shibirets 1min	31	7	63.1579
shibirets/+ 1min	22	7	51.7241		MB131BGal4>shibirets 1min	25	1	92.3077
shibirets/+ 1min	45	7	73.0769		MB131BGal4>shibirets 1min	44	9	66.0377
shibirets/+ 1min	41	10	60.7843		MB131BGal4>shibirets 1min	45	5	80
shibirets/+ 1min	28	4	75		MB131BGal4>shibirets 1min	26	13	33.3333
shibirets/+ 1min	45	10	63.6364		MB131BGal4>shibirets 1min	36	7	67.4419
					MB131BGal4>shibirets 1min	41	20	34.4262
shibirets/+ 1 min +45V	24	3	77.7778		MB131BGal4>shibirets 1min	39	9	62.5
shibirets/+ 1 min +45V	28	5	69.697		MB131BGal4>shibirets 1min	50	13	58.7302
shibirets/+ 1 min +45V	18	6	50
shibirets/+ 1 min +45V	16	0	100		MB131BGal4>shibirets 1min +45V	43	6	75.5102
shibirets/+ 1 min +45V	49	6	78.1818		MB131BGal4>shibirets 1min +45V	34	9	58.1395
shibirets/+ 1 min +45V	38	10	58.3333		MB131BGal4>shibirets 1min +45V	42	6	75
shibirets/+ 1 min +45V	38	10	58.3333		MB131BGal4>shibirets 1min +45V	41	6	74.4681
shibirets/+ 1 min +45V	47	5	80.7692		MB131BGal4>shibirets 1min +45V	33	6	69.2308
shibirets/+ 1 min +45V	35	4	79.4872		MB131BGal4>shibirets 1min +45V	31	5	72.2222
					MB131BGal4>shibirets 1min +45V	55	8	74.6032
					MB131BGal4>shibirets 1min +45V	39	18	36.8421
					MB131BGal4>shibirets 1min +45V	38	3	85.3659
					MB131BGal4>shibirets 1min +45V	39	8	65.9574

## Sheet: 5I
FIG 5I
Genotype	Air	OCT	PI		Genotype	Air	OCT	PI
shibirets/+ AVD	39	22	27.8689		VT44966>shibirets AVD	38	5	76.7442
shibirets/+ AVD	60	21	48.1481		VT44966>shibirets AVD	40	7	70.2128
shibirets/+ AVD	41	7	70.8333		VT44966>shibirets AVD	28	3	80.6452
shibirets/+ AVD	55	8	74.6032		VT44966>shibirets AVD	27	2	86.2069
shibirets/+ AVD	21	2	82.6087		VT44966>shibirets AVD	50	4	85.1852
shibirets/+ AVD	44	1	95.5556		VT44966>shibirets AVD	49	5	81.4815
shibirets/+ AVD	36	15	41.1765		VT44966>shibirets AVD	51	4	85.4545
shibirets/+ AVD	57	6	80.9524		VT44966>shibirets AVD	54	2	92.8571
shibirets/+ AVD	49	1	96		VT44966>shibirets AVD	52	6	79.3103
shibirets/+ AVD	55	6	80.3279		VT44966>shibirets AVD	54	5	83.0508
shibirets/+ AVD	48	10	65.5172		VT44966>shibirets AVD	59	20	49.3671
shibirets/+ AVD	55	18	50.6849		VT44966>shibirets AVD	72	13	69.4118
shibirets/+ AVD	65	4	88.4058
shibirets/+ AVD	58	16	56.7568		VT44966>shibirets 1min	41	9	64
					VT44966>shibirets 1min	45	4	83.6735
shibirets/+ 1min	49	21	40		VT44966>shibirets 1min	25	3	78.5714
shibirets/+ 1min	54	16	54.2857		VT44966>shibirets 1min	31	2	87.8788
shibirets/+ 1min	24	0	100		VT44966>shibirets 1min	49	17	48.4848
shibirets/+ 1min	46	1	95.7447		VT44966>shibirets 1min	60	18	53.8462
shibirets/+ 1min	38	19	33.3333		VT44966>shibirets 1min	47	16	49.2063
shibirets/+ 1min	50	7	75.4386		VT44966>shibirets 1min	45	10	63.6364
shibirets/+ 1min	47	11	62.069		VT44966>shibirets 1min	46	18	43.75
shibirets/+ 1min	51	26	32.4675		VT44966>shibirets 1min	75	12	72.4138
shibirets/+ 1min	23	5	64.2857		VT44966>shibirets 1min	52	11	65.0794
shibirets/+ 1min	41	27	20.5882		VT44966>shibirets 1min	65	11	71.0526
shibirets/+ 1min	67	14	65.4321
					VT44966>shibirets 1min+45V	50	5	81.8182
shibirets/+ 1 min +45V	53	7	76.6667		VT44966>shibirets 1min+45V	48	12	60
shibirets/+ 1 min +45V	56	13	62.3188		VT44966>shibirets 1min+45V	55	8	74.6032
shibirets/+ 1 min +45V	59	10	71.0145		VT44966>shibirets 1min+45V	38	0	100
shibirets/+ 1 min +45V	49	21	40		VT44966>shibirets 1min+45V	43	14	50.8772
shibirets/+ 1 min +45V	62	9	74.6479		VT44966>shibirets 1min+45V	61	9	74.2857
shibirets/+ 1 min +45V	52	27	31.6456		VT44966>shibirets 1min+45V	43	5	79.1667
shibirets/+ 1 min +45V	52	15	55.2239		VT44966>shibirets 1min+45V	61	11	69.4444
shibirets/+ 1 min +45V	61	14	62.6667
