# Supplementary material for: Temporally specific engagement of distinct neuronal circuits regulating olfactory habituation in Drosophila
Source: eLife. 2018 Dec 21;7:e39569. doi: 10.7554/eLife.39569 (PMC6303106; doi:10.7554/eLife.39569)
Supplement: Figure 5—figure supplement 1—source data 1. [file elife-39569-fig5-figsupp1-data1.xlsx]

## Sheet: Fig 5 S1
S1D
Genotype	Air	ETA	PI
w1118	4	17	-61.9048
w1118	9	24	-45.4545
w1118	4	24	-71.4286
w1118	10	28	-47.3684
w1118	12	43	-56.3636
w1118	10	30	-50
w1118	7	23	-53.3333
w1118 +HU	8	24	-50
w1118 +HU	4	18	-63.6364
w1118 +HU	3	12	-60
w1118 +HU	4	16	-60
w1118 +HU	6	20	-53.8462
w1118 +HU	3	9	-50
w1118 +HU	4	16	-60
w1118 +HU	6	21	-55.5556
w1118 +HU	6	24	-60
w1118 +HU	4	16	-60
