# Supplementary material for: Temporally specific engagement of distinct neuronal circuits regulating olfactory habituation in Drosophila
Source: eLife. 2018 Dec 21;7:e39569. doi: 10.7554/eLife.39569 (PMC6303106; doi:10.7554/eLife.39569)
Supplement: Figure 5—figure supplement 2—source data 1. [file elife-39569-fig5-figsupp2-data1.xlsx]

## Sheet: Fig 5 S2
S1F
Genotype	Air	OCT	PI			Genotype	Air	OCT	PI
UASTTX/+ AVD	21	8	44.8276			MB247Gal4>TTX AVD	18	5	56.5217
UASTTX/+ AVD	20	4	66.6667			MB247Gal4>TTX AVD	20	7	48.1481
UASTTX/+ AVD	27	8	54.2857			MB247Gal4>TTX AVD	15	6	42.8571
UASTTX/+ AVD	28	14	33.3333			MB247Gal4>TTX AVD	20	10	33.3333
UASTTX/+ AVD	24	9	45.4545			MB247Gal4>TTX AVD	20	7	48.1481
UASTTX/+ AVD	23	9	43.75			MB247Gal4>TTX AVD	20	5	60
UASTTX/+ AVD	16	4	60			MB247Gal4>TTX AVD	22	3	76
UASTTX/+ AVD	15	5	50			MB247Gal4>TTX AVD	15	6	42.8571
						MB247Gal4>TTX AVD	20	4	66.6667
UASTTX/+ 1min	26	5	67.7419
UASTTX/+ 1min	16	5	52.381			MB247Gal4>TTX 1min	14	10	16.6667
UASTTX/+ 1min	18	5	56.5217			MB247Gal4>TTX 1min	16	12	14.2857
UASTTX/+ 1min	20	8	42.8571			MB247Gal4>TTX 1min	18	12	20
UASTTX/+ 1min	20	6	53.8462			MB247Gal4>TTX 1min	16	10	23.0769
UASTTX/+ 1min	23	6	58.6207			MB247Gal4>TTX 1min	20	11	29.0323
UASTTX/+ 1min	28	5	69.697			MB247Gal4>TTX 1min	23	12	31.4286
UASTTX/+ 1min	13	4	52.9412			MB247Gal4>TTX 1min	18	8	38.4615
UASTTX/+ 1min	12	5	41.1765			MB247Gal4>TTX 1min	19	10	31.0345
UASTTX/+ 1min	17	4	61.9048
UASTTX/+ 1min	16	4	60			MB247Gal4>TTX 1min +45V	19	10	31.0345
UASTTX/+ 1min	28	7	60			MB247Gal4>TTX 1min +45V	12	7	26.3158
UASTTX/+ 1min	10	3	53.8462			MB247Gal4>TTX 1min +45V	12	9	14.2857
						MB247Gal4>TTX 1min +45V	14	8	27.2727
UASTTX/ 1min +45V	14	3	64.7059			MB247Gal4>TTX 1min +45V	14	6	40
UASTTX/ 1min +45V	16	4	60			MB247Gal4>TTX 1min +45V	5	3	25
UASTTX/ 1min +45V	22	8	46.6667			MB247Gal4>TTX 1min +45V	15	7	36.3636
UASTTX/ 1min +45V	31	11	47.619			MB247Gal4>TTX 1min +45V	8	5	23.0769
UASTTX/ 1min +45V	30	10	50
UASTTX/ 1min +45V	36	8	63.6364
UASTTX/ 1min +45V	10	2	66.6667
UASTTX/ 1min +45V	17	7	41.6667
