# Supplementary material for: Temporally specific engagement of distinct neuronal circuits regulating olfactory habituation in Drosophila
Source: eLife. 2018 Dec 21;7:e39569. doi: 10.7554/eLife.39569 (PMC6303106; doi:10.7554/eLife.39569)
Supplement: Figure 6—source data 1. [file elife-39569-fig6-data1.xlsx]

## Sheet: 6A
FIG 6A
Genotype	Air	OCT	PI		Genotype	Air	OCT	PI
shibirets/+ AVD	58	12	65.7143		LN1Gal4>shibirets AVD	57	12	65.2174
shibirets/+ AVD	58	4	87.0968		LN1Gal4>shibirets AVD	52	8	73.3333
shibirets/+ AVD	55	9	71.875		LN1Gal4>shibirets AVD	53	8	73.7705
shibirets/+ AVD	70	12	70.7317		LN1Gal4>shibirets AVD	58	9	73.1343
shibirets/+ AVD	32	6	68.4211		LN1Gal4>shibirets AVD	45	5	80
shibirets/+ AVD	22	1	91.3043		LN1Gal4>shibirets AVD	37	5	76.1905
shibirets/+ AVD	53	2	92.7273		LN1Gal4>shibirets AVD	47	4	84.3137
shibirets/+ AVD	44	11	60		LN1Gal4>shibirets AVD	37	9	60.8696
shibirets/+ AVD	55	6	80.3279		LN1Gal4>shibirets AVD	61	8	76.8116
shibirets/+ AVD	47	10	64.9123		LN1Gal4>shibirets AVD	45	13	55.1724
shibirets/+ AVD	64	5	85.5072		LN1Gal4>shibirets AVD	43	6	75.5102
shibirets/+ AVD	59	15	59.4595		LN1Gal4>shibirets AVD	51	8	72.8814
shibirets/+ 4 min	47	17	46.875		LN1Gal4>shibirets 4 min	53	22	41.3333
shibirets/+ 4 min	37	35	2.77778		LN1Gal4>shibirets 4 min	45	17	45.1613
shibirets/+ 4 min	38	5	76.7442		LN1Gal4>shibirets 4 min	28	40	-17.6471
shibirets/+ 4 min	38	16	40.7407		LN1Gal4>shibirets 4 min	31	5	72.2222
shibirets/+ 4 min	39	6	73.3333		LN1Gal4>shibirets 4 min	48	14	54.8387
shibirets/+ 4 min	22	16	15.7895		LN1Gal4>shibirets 4 min	38	22	26.6667
shibirets/+ 4 min	45	16	47.541		LN1Gal4>shibirets 4 min	23	22	2.22222
shibirets/+ 4 min	45	17	45.1613		LN1Gal4>shibirets 4 min	37	12	51.0204
shibirets/+ 4 min	29	11	45		LN1Gal4>shibirets 4 min	49	28	27.2727
shibirets/+ 4 min	24	13	29.7297		LN1Gal4>shibirets 4 min	35	19	29.6296
					LN1Gal4>shibirets 4 min	24	30	-11.1111
shibirets/+ 4 min +45V	60	19	51.8987		LN1Gal4>shibirets 4 min	51	22	39.726
shibirets/+ 4 min +45V	43	19	38.7097
shibirets/+ 4 min +45V	59	9	73.5294		LN1Gal4>shibirets 4min +45V	63	2	93.8462
shibirets/+ 4 min +45V	32	6	68.4211		LN1Gal4>shibirets 4min +45V	44	10	62.963
shibirets/+ 4 min +45V	42	8	68		LN1Gal4>shibirets 4min +45V	46	25	29.5775
shibirets/+ 4 min +45V	44	3	87.234		LN1Gal4>shibirets 4min +45V	52	5	82.4561
shibirets/+ 4 min +45V	33	5	73.6842		LN1Gal4>shibirets 4min +45V	37	10	57.4468
shibirets/+ 4 min +45V	56	6	80.6452		LN1Gal4>shibirets 4min +45V	19	15	11.7647
shibirets/+ 4 min +45V	63	4	88.0597		LN1Gal4>shibirets 4min +45V	35	8	62.7907
shibirets/+ 4 min +45V	56	21	45.4545		LN1Gal4>shibirets 4min +45V	40	14	48.1481
shibirets/+ 4 min +45V	49	9	68.9655		LN1Gal4>shibirets 4min +45V	40	5	77.7778
shibirets/+ 4 min +45V	55	8	74.6032		LN1Gal4>shibirets 4min +45V	34	22	21.4286
shibirets/+ 4 min +45V	32	10	52.381		LN1Gal4>shibirets 4min +45V	29	13	38.0952

## Sheet: 6B
FIG 6B
Genotype	Air	OCT	PI		Genotype	Air	OCT	PI
shibirets/+ AVD	54	13	61.194		krasGal4>shibirets AVD	36	10	56.5217
shibirets/+ AVD	48	19	43.2836		krasGal4>shibirets AVD	45	17	45.1613
shibirets/+ AVD	46	16	48.3871		krasGal4>shibirets AVD	46	16	48.3871
shibirets/+ AVD	54	20	45.9459		krasGal4>shibirets AVD	46	20	39.3939
shibirets/+ AVD	37	5	76.1905		krasGal4>shibirets AVD	47	6	77.3585
shibirets/+ AVD	38	9	61.7021		krasGal4>shibirets AVD	43	22	32.3077
shibirets/+ AVD	29	8	56.7568		krasGal4>shibirets AVD	42	15	47.3684
shibirets/+ AVD	35	10	55.5556		krasGal4>shibirets AVD	56	9	72.3077
shibirets/+ AVD	42	6	75		krasGal4>shibirets AVD	45	10	63.6364
shibirets/+ AVD	45	8	69.8113		krasGal4>shibirets AVD	46	15	50.8197
shibirets/+ AVD	42	14	50		krasGal4>shibirets AVD	35	5	75
shibirets/+ AVD	46	9	67.2727		krasGal4>shibirets AVD	37	19	32.1429
shibirets/+ AVD	43	5	79.1667		krasGal4>shibirets AVD	53	11	65.625
shibirets/+ AVD	50	8	72.4138		krasGal4>shibirets AVD	47	24	32.3944
shibirets/+ 4 min	63	27	40		krasGal4>shibirets 4 min	55	17	52.7778
shibirets/+ 4 min	40	29	15.942		krasGal4>shibirets 4 min	30	38	-11.7647
shibirets/+ 4 min	47	24	32.3944		krasGal4>shibirets 4 min	27	29	-3.57143
shibirets/+ 4 min	21	11	31.25		krasGal4>shibirets 4 min	43	24	28.3582
shibirets/+ 4 min	33	17	32		krasGal4>shibirets 4 min	54	25	36.7089
shibirets/+ 4 min	23	19	9.52381		krasGal4>shibirets 4 min	41	31	13.8889
shibirets/+ 4 min	36	23	22.0339		krasGal4>shibirets 4 min	44	28	22.2222
shibirets/+ 4 min	23	32	-16.3636		krasGal4>shibirets 4 min	26	47	-28.7671
shibirets/+ 4 min	37	26	17.4603		krasGal4>shibirets 4 min	35	15	40
shibirets/+ 4 min	25	21	8.69565		krasGal4>shibirets 4 min	28	32	-6.66667
shibirets/+ 4 min	54	30	28.5714		krasGal4>shibirets 4 min	37	21	27.5862
shibirets/+ 4 min	32	42	-13.5135		krasGal4>shibirets 4 min	33	27	10
shibirets/+ 4 min	45	30	20		krasGal4>shibirets 4 min	49	18	46.2687
					krasGal4>shibirets 4 min	40	29	15.942
shibirets/+ 4 min +45V	60	25	41.1765
shibirets/+ 4 min +45V	34	22	21.4286		krasGal4>shibirets 4 min +45V	60	6	81.8182
shibirets/+ 4 min +45V	35	9	59.0909		krasGal4>shibirets 4 min +45V	66	39	25.7143
shibirets/+ 4 min +45V	35	3	84.2105		krasGal4>shibirets 4 min +45V	48	16	50
shibirets/+ 4 min +45V	35	9	59.0909		krasGal4>shibirets 4 min +45V	38	32	8.57143
shibirets/+ 4 min +45V	18	15	9.09091		krasGal4>shibirets 4 min +45V	56	20	47.3684
shibirets/+ 4 min +45V	47	10	64.9123		krasGal4>shibirets 4 min +45V	41	34	9.33333
shibirets/+ 4 min +45V	32	24	14.2857		krasGal4>shibirets 4 min +45V	54	22	42.1053
shibirets/+ 4 min +45V	49	3	88.4615		krasGal4>shibirets 4 min +45V	46	19	41.5385
shibirets/+ 4 min +45V	24	16	20		krasGal4>shibirets 4 min +45V	45	20	38.4615
shibirets/+ 4 min +45V	60	20	50		krasGal4>shibirets 4 min +45V	27	18	20
shibirets/+ 4 min +45V	65	7	80.5556		krasGal4>shibirets 4 min +45V	41	26	22.3881
shibirets/+ 4 min +45V	55	23	41.0256		krasGal4>shibirets 4 min +45V	50	15	53.8462

## Sheet: 6C
FIG 6C
Genotype	Air	OCT	PI		Genotype	Air	OCT	PI
shibirets/+ AVD	63	8	77.4648		GH146Gal4>shibirets AVD	45	15	50
shibirets/+ AVD	68	22	51.1111		GH146Gal4>shibirets AVD	59	12	66.1972
shibirets/+ AVD	36	9	60		GH146Gal4>shibirets AVD	24	18	14.2857
shibirets/+ AVD	28	7	60		GH146Gal4>shibirets AVD	24	24	0
shibirets/+ AVD	41	14	49.0909		GH146Gal4>shibirets AVD	37	17	37.037
shibirets/+ AVD	29	9	52.6316		GH146Gal4>shibirets AVD	52	12	62.5
shibirets/+ AVD	60	16	57.8947		GH146Gal4>shibirets AVD	32	17	30.6122
shibirets/+ AVD	46	16	48.3871		GH146Gal4>shibirets AVD	42	20	35.4839
shibirets/+ AVD	59	9	73.5294		GH146Gal4>shibirets AVD	34	19	28.3019
shibirets/+ AVD	50	15	53.8462		GH146Gal4>shibirets AVD	33	14	40.4255
shibirets/+ AVD	58	14	61.1111		GH146Gal4>shibirets AVD	45	12	57.8947
shibirets/+ AVD	41	5	78.2609		GH146Gal4>shibirets AVD	29	16	28.8889
shibirets/+ AVD	39	3	85.7143		GH146Gal4>shibirets AVD	20	20	0
shibirets/+ AVD	27	5	68.75		GH146Gal4>shibirets AVD	28	12	40
shibirets/+ AVD	43	4	82.9787		GH146Gal4>shibirets AVD	31	8	58.9744
shibirets/+ AVD	50	8	72.4138
					GH146Gal4>shibirets 4min	57	11	67.6471
shibirets/+ 4 min	47	21	38.2353		GH146Gal4>shibirets 4min	52	18	48.5714
shibirets/+ 4 min	63	13	65.7895		GH146Gal4>shibirets 4min	30	7	62.1622
shibirets/+ 4 min	32	10	52.381		GH146Gal4>shibirets 4min	42	21	33.3333
shibirets/+ 4 min	39	31	11.4286		GH146Gal4>shibirets 4min	37	7	68.1818
shibirets/+ 4 min	26	7	57.5758		GH146Gal4>shibirets 4min	29	17	26.087
shibirets/+ 4 min	46	17	46.0317		GH146Gal4>shibirets 4min	37	12	51.0204
shibirets/+ 4 min	46	29	22.6667		GH146Gal4>shibirets 4min	32	17	30.6122
shibirets/+ 4 min	55	21	44.7368		GH146Gal4>shibirets 4min	45	21	36.3636
shibirets/+ 4 min	51	13	59.375		GH146Gal4>shibirets 4min	46	12	58.6207
shibirets/+ 4 min	32	9	56.0976		GH146Gal4>shibirets 4min	28	10	47.3684
shibirets/+ 4 min	39	13	50
shibirets/+ 4 min	29	7	61.1111		GH146Gal4>shibirets 4min +45V	55	9	71.875
shibirets/+ 4 min	45	18	42.8571		GH146Gal4>shibirets 4min +45V	43	32	14.6667
					GH146Gal4>shibirets 4min +45V	23	6	58.6207
shibirets/+ 4 min +45V	67	9	76.3158		GH146Gal4>shibirets 4min +45V	23	20	6.97674
shibirets/+ 4 min +45V	56	9	72.3077		GH146Gal4>shibirets 4min +45V	22	10	37.5
shibirets/+ 4 min +45V	35	5	75		GH146Gal4>shibirets 4min +45V	16	14	6.66667
shibirets/+ 4 min +45V	36	5	75.6098		GH146Gal4>shibirets 4min +45V	51	10	67.2131
shibirets/+ 4 min +45V	23	8	48.3871		GH146Gal4>shibirets 4min +45V	41	10	60.7843
shibirets/+ 4 min +45V	39	13	50		GH146Gal4>shibirets 4min +45V	39	4	81.3953
shibirets/+ 4 min +45V	54	15	56.5217		GH146Gal4>shibirets 4min +45V	25	15	25
shibirets/+ 4 min +45V	59	16	57.3333		GH146Gal4>shibirets 4min +45V	50	14	56.25
shibirets/+ 4 min +45V	52	22	40.5405		GH146Gal4>shibirets 4min +45V	45	31	18.4211
shibirets/+ 4 min +45V	45	8	69.8113		GH146Gal4>shibirets 4min +45V	44	15	49.1525
shibirets/+ 4 min +45V	47	10	64.9123		GH146Gal4>shibirets 4min +45V	34	4	78.9474
shibirets/+ 4 min +45V	52	7	76.2712		GH146Gal4>shibirets 4min +45V	31	12	44.186
shibirets/+ 4 min +45V	38	4	80.9524
shibirets/+ 4 min +45V	37	3	85

## Sheet: 6D
FIG 6D
Genotype	Air	Oct	PI		Genotype	Air	Oct	PI
shibirets/+ AVD	39	5	77.2727		MZ699Gal4>shibirets AVD	47	20	40.2985
shibirets/+ AVD	52	4	85.7143		MZ699Gal4>shibirets AVD	51	29	27.5
shibirets/+ AVD	36	8	63.6364		MZ699Gal4>shibirets AVD	47	18	44.6154
shibirets/+ AVD	33	6	69.2308		MZ699Gal4>shibirets AVD	31	17	29.1667
shibirets/+ AVD	40	15	45.4545		MZ699Gal4>shibirets AVD	27	20	14.8936
shibirets/+ AVD	38	21	28.8136		MZ699Gal4>shibirets AVD	53	13	60.6061
shibirets/+ AVD	42	9	64.7059		MZ699Gal4>shibirets AVD	40	7	70.2128
shibirets/+ AVD	49	9	68.9655		MZ699Gal4>shibirets AVD	37	24	21.3115
shibirets/+ AVD	35	8	62.7907		MZ699Gal4>shibirets AVD	35	25	16.6667
shibirets/+ AVD	46	8	70.3704		MZ699Gal4>shibirets AVD	34	18	30.7692
					MZ699Gal4>shibirets AVD	17	17	0
shibirets/+ 4 min	30	13	39.5349		MZ699Gal4>shibirets AVD	39	10	59.1837
shibirets/+ 4 min	23	21	4.54545		MZ699Gal4>shibirets AVD	28	8	55.5556
shibirets/+ 4 min	27	20	14.8936		MZ699Gal4>shibirets AVD	31	6	67.5676
shibirets/+ 4 min	37	17	37.037		MZ699Gal4>shibirets AVD	20	9	37.931
shibirets/+ 4 min	31	13	40.9091		MZ699Gal4>shibirets AVD	26	8	52.9412
shibirets/+ 4 min	25	23	4.16667
shibirets/+ 4 min	32	38	-8.57143		MZ699Gal4>shibirets 4 min	71	31	39.2157
shibirets/+ 4 min	32	23	16.3636		MZ699Gal4>shibirets 4 min	59	29	34.0909
shibirets/+ 4 min	37	35	2.77778		MZ699Gal4>shibirets 4 min	47	20	40.2985
shibirets/+ 4 min	31	16	31.9149		MZ699Gal4>shibirets 4 min	27	11	42.1053
shibirets/+ 4 min	22	16	15.7895		MZ699Gal4>shibirets 4 min	44	22	33.3333
shibirets/+ 4 min	31	14	37.7778		MZ699Gal4>shibirets 4 min	42	20	35.4839
					MZ699Gal4>shibirets 4 min	55	17	52.7778
shibirets/+ 4 min +45V	61	8	76.8116		MZ699Gal4>shibirets 4 min	31	26	8.77193
shibirets/+ 4 min +45V	40	16	42.8571		MZ699Gal4>shibirets 4 min	45	24	30.4348
shibirets/+ 4 min +45V	39	8	65.9574		MZ699Gal4>shibirets 4 min	35	16	37.2549
shibirets/+ 4 min +45V	50	4	85.1852		MZ699Gal4>shibirets 4 min	37	15	42.3077
shibirets/+ 4 min +45V	45	21	36.3636		MZ699Gal4>shibirets 4 min	36	17	35.8491
shibirets/+ 4 min +45V	33	33	0
shibirets/+ 4 min +45V	31	27	6.89655		MZ699Gal4>shibirets 4 min +45V	47	21	38.2353
shibirets/+ 4 min +45V	51	10	67.2131		MZ699Gal4>shibirets 4 min +45V	57	19	50
shibirets/+ 4 min +45V	22	23	-2.22222		MZ699Gal4>shibirets 4 min +45V	40	23	26.9841
shibirets/+ 4 min +45V	42	11	58.4906		MZ699Gal4>shibirets 4 min +45V	27	17	22.7273
shibirets/+ 4 min +45V	35	16	37.2549		MZ699Gal4>shibirets 4 min +45V	30	9	53.8462
shibirets/+ 4 min +45V	46	5	80.3922		MZ699Gal4>shibirets 4 min +45V	32	13	42.2222
					MZ699Gal4>shibirets 4 min +45V	40	17	40.3509
					MZ699Gal4>shibirets 4 min +45V	28	18	21.7391
					MZ699Gal4>shibirets 4 min +45V	50	18	47.0588
					MZ699Gal4>shibirets 4 min +45V	40	7	70.2128
					MZ699Gal4>shibirets 4 min +45V	31	11	47.619
					MZ699Gal4>shibirets 4 min +45V	39	13	50

## Sheet: 6E
FIG 6E
uninduced					1min 32C					4min 32C
Genotype	Air	OCT	PI		Genotype	Air	OCT	PI		Genotype	Air	OCT	PI
GH146Gal4/+ AVD	43	12	56.3636		GH146Gal4/+ 1min	41	18	38.9831		GH146Gal4/+ 4min	39	7	69.5652
GH146Gal4/+ AVD	50	30	25		GH146Gal4/+ 1min	34	12	47.8261		GH146Gal4/+ 4min	44	25	27.5362
GH146Gal4/+ AVD	49	19	44.1176		GH146Gal4/+ 1min	47	19	42.4242		GH146Gal4/+ 4min	53	12	63.0769
GH146Gal4/+ AVD	46	38	9.52381		GH146Gal4/+ 1min	29	32	-4.91803		GH146Gal4/+ 4min	61	19	52.5
GH146Gal4/+ AVD	40	26	21.2121		GH146Gal4/+ 1min	44	8	69.2308		GH146Gal4/+ 4min	32	2	88.2353
GH146Gal4/+ AVD	51	23	37.8378		GH146Gal4/+ 1min	36	13	46.9388		GH146Gal4/+ 4min	39	13	50
GH146Gal4/+ AVD	40	9	63.2653		GH146Gal4/+ 1min	43	9	65.3846		GH146Gal4/+ 4min	52	3	89.0909
GH146Gal4/+ AVD	36	24	20		GH146Gal4/+ 1min	22	18	10		GH146Gal4/+ 4min	21	19	5
GH146Gal4/+ AVD	46	2	91.6667		GH146Gal4/+ 1min	52	8	73.3333		GH146Gal4/+ 4min	49	7	75
GH146Gal4/+ AVD	41	25	24.2424		GH146Gal4/+ 1min	35	16	37.2549		GH146Gal4/+ 4min	25	14	28.2051
GH146Gal4/+ AVD	44	10	62.963
GH146Gal4/+ AVD	49	27	28.9474		GH146Gal4>TRPA1 1 min	49	6	78.1818		GH146Gal4>TRPA1 4min	35	0	100
					GH146Gal4>TRPA1 1 min	54	13	61.194		GH146Gal4>TRPA1 4min	33	5	73.6842
GH146Gal4>TRPA1 AVD	44	21	35.3846		GH146Gal4>TRPA1 1 min	48	17	47.6923		GH146Gal4>TRPA1 4min	45	9	66.6667
GH146Gal4>TRPA1 AVD	41	20	34.4262		GH146Gal4>TRPA1 1 min	54	12	63.6364		GH146Gal4>TRPA1 4min	54	5	83.0508
GH146Gal4>TRPA1 AVD	31	30	1.63934		GH146Gal4>TRPA1 1 min	47	4	84.3137		GH146Gal4>TRPA1 4min	48	3	88.2353
GH146Gal4>TRPA1 AVD	50	19	44.9275		GH146Gal4>TRPA1 1 min	36	17	35.8491		GH146Gal4>TRPA1 4min	49	19	44.1176
GH146Gal4>TRPA1 AVD	57	24	40.7407		GH146Gal4>TRPA1 1 min	44	0	100		GH146Gal4>TRPA1 4min	33	6	69.2308
GH146Gal4>TRPA1 AVD	52	15	55.2239		GH146Gal4>TRPA1 1 min	37	10	57.4468		GH146Gal4>TRPA1 4min	34	19	28.3019
GH146Gal4>TRPA1 AVD	38	30	11.7647		GH146Gal4>TRPA1 1 min	51	4	85.4545		GH146Gal4>TRPA1 4min	38	2	90
GH146Gal4>TRPA1 AVD	51	7	75.8621		GH146Gal4>TRPA1 1 min	37	7	68.1818		GH146Gal4>TRPA1 4min	34	5	74.359
GH146Gal4>TRPA1 AVD	29	27	3.57143
GH146Gal4>TRPA1 AVD	40	2	90.4762		TRPA1/+ 1 min	48	12	60		TRPA1/+ 4 min	54	8	74.1935
GH146Gal4>TRPA1 AVD	41	17	41.3793		TRPA1/+ 1 min	49	18	46.2687		TRPA1/+ 4 min	34	9	58.1395
					TRPA1/+ 1 min	59	10	71.0145		TRPA1/+ 4 min	63	13	65.7895
TRPA1/+ AVD	58	42	16		TRPA1/+ 1 min	51	21	41.6667		TRPA1/+ 4 min	65	18	56.6265
TRPA1/+ AVD	47	15	51.6129		TRPA1/+ 1 min	59	17	55.2632		TRPA1/+ 4 min	59	7	78.7879
TRPA1/+ AVD	60	17	55.8442		TRPA1/+ 1 min	46	31	19.4805		TRPA1/+ 4 min	36	18	33.3333
TRPA1/+ AVD	41	27	20.5882		TRPA1/+ 1 min	51	16	52.2388		TRPA1/+ 4 min	53	4	85.9649
TRPA1/+ AVD	67	30	38.1443		TRPA1/+ 1 min	46	30	21.0526		TRPA1/+ 4 min	35	19	29.6296
TRPA1/+ AVD	52	36	18.1818		TRPA1/+ 1 min	54	7	77.0492		TRPA1/+ 4 min	49	6	78.1818
TRPA1/+ AVD	45	22	34.3284		TRPA1/+ 1 min	47	21	38.2353		TRPA1/+ 4 min	43	20	36.5079
TRPA1/+ AVD	32	45	-16.8831
TRPA1/+ AVD	69	9	76.9231
TRPA1/+ AVD	47	22	36.2319
TRPA1/+ AVD	60	11	69.0141
TRPA1/+ AVD	60	8	76.4706

## Sheet: 6F
FIG 6F
uninduced					1min 32C					4min 32C
Genotype	Air	OCT	PI		Genotype	Air	OCT	PI		Genotype	Air	OCT	PI
MZ699Gal4/+ AVD	41	11	57.6923		MZ699Gal4/+ 1min	30	3	81.8182		MZ699Gal4/+ 4min	25	10	42.8571
MZ699Gal4/+ AVD	31	16	31.9149		MZ699Gal4/+ 1min	35	6	70.7317		MZ699Gal4/+ 4min	27	9	50
MZ699Gal4/+ AVD	41	19	36.6667		MZ699Gal4/+ 1min	21	0	100		MZ699Gal4/+ 4min	33	3	83.3333
MZ699Gal4/+ AVD	53	11	65.625		MZ699Gal4/+ 1min	27	16	25.5814		MZ699Gal4/+ 4min	53	12	63.0769
MZ699Gal4/+ AVD	44	9	66.0377		MZ699Gal4/+ 1min	45	12	57.8947		MZ699Gal4/+ 4min	41	10	60.7843
MZ699Gal4/+ AVD	48	11	62.7119		MZ699Gal4/+ 1min	49	5	81.4815		MZ699Gal4/+ 4min	43	7	72
MZ699Gal4/+ AVD	60	4	87.5		MZ699Gal4/+ 1min	53	15	55.8824		MZ699Gal4/+ 4min	36	7	67.4419
MZ699Gal4/+ AVD	39	17	39.2857		MZ699Gal4/+ 1min	47	6	77.3585		MZ699Gal4/+ 4min	46	14	53.3333
MZ699Gal4/+ AVD	54	18	50		MZ699Gal4/+ 1min	47	7	74.0741		MZ699Gal4/+ 4min	31	4	77.1429
MZ699Gal4/+ AVD	45	14	52.5424		MZ699Gal4/+ 1min	33	12	46.6667		MZ699Gal4/+ 4min	42	3	86.6667
MZ699Gal4/+ AVD	59	2	93.4426		MZ699Gal4/+ 1min	62	14	63.1579		MZ699Gal4/+ 4min	36	9	60
MZ699Gal4/+ AVD	36	13	46.9388		MZ699Gal4/+ 1min	43	3	86.9565		MZ699Gal4/+ 4min	51	2	92.4528
MZ699Gal4/+ AVD	46	6	76.9231		MZ699Gal4/+ 1min	38	1	94.8718		MZ699Gal4/+ 4min	43	2	91.1111
MZ699Gal4/+ AVD	51	13	59.375							MZ699Gal4/+ 4min	47	3	88
MZ699Gal4/+ AVD	55	26	35.8025		MZ699Gal4>TRPA1 1min	21	7	50		MZ699Gal4/+ 4min	34	2	88.8889
MZ699Gal4/+ AVD	52	6	79.3103		MZ699Gal4>TRPA1 1min	43	6	75.5102		MZ699Gal4/+ 4min	40	4	81.8182
					MZ699Gal4>TRPA1 1min	39	9	62.5
MZ699Gal4>TRPA1 AVD	41	8	67.3469		MZ699Gal4>TRPA1 1min	35	7	66.6667		MZ699Gal4>TRPA1 4min	26	14	30
MZ699Gal4>TRPA1 AVD	50	11	63.9344		MZ699Gal4>TRPA1 1min	41	8	67.3469		MZ699Gal4>TRPA1 4min	47	13	56.6667
MZ699Gal4>TRPA1 AVD	31	11	47.619		MZ699Gal4>TRPA1 1min	47	12	59.322		MZ699Gal4>TRPA1 4min	32	11	48.8372
MZ699Gal4>TRPA1 AVD	55	10	69.2308		MZ699Gal4>TRPA1 1min	32	9	56.0976		MZ699Gal4>TRPA1 4min	44	12	57.1429
MZ699Gal4>TRPA1 AVD	29	27	3.57143		MZ699Gal4>TRPA1 1min	51	17	50		MZ699Gal4>TRPA1 4min	24	13	29.7297
MZ699Gal4>TRPA1 AVD	53	12	63.0769		MZ699Gal4>TRPA1 1min	39	10	59.1837		MZ699Gal4>TRPA1 4min	42	25	25.3731
MZ699Gal4>TRPA1 AVD	29	14	34.8837		MZ699Gal4>TRPA1 1min	43	10	62.2642		MZ699Gal4>TRPA1 4min	32	14	39.1304
MZ699Gal4>TRPA1 AVD	29	11	45		MZ699Gal4>TRPA1 1min	34	13	44.6809		MZ699Gal4>TRPA1 4min	44	12	57.1429
MZ699Gal4>TRPA1 AVD	34	24	17.2414		MZ699Gal4>TRPA1 1min	47	9	67.8571		MZ699Gal4>TRPA1 4min	33	16	34.6939
MZ699Gal4>TRPA1 AVD	42	11	58.4906		MZ699Gal4>TRPA1 1min	54	9	71.4286		MZ699Gal4>TRPA1 4min	40	24	25
MZ699Gal4>TRPA1 AVD	32	24	14.2857		MZ699Gal4>TRPA1 1min	38	9	61.7021		MZ699Gal4>TRPA1 4min	39	14	47.1698
MZ699Gal4>TRPA1 AVD	52	15	55.2239		MZ699Gal4>TRPA1 1min	33	4	78.3784		MZ699Gal4>TRPA1 4min	44	9	66.0377
MZ699Gal4>TRPA1 AVD	41	25	24.2424		MZ699Gal4>TRPA1 1min	46	15	50.8197		MZ699Gal4>TRPA1 4min	41	7	70.8333
MZ699Gal4>TRPA1 AVD	47	15	51.6129							MZ699Gal4>TRPA1 4min	44	20	37.5
MZ699Gal4>TRPA1 AVD	33	33	0		TRPA1/+ 1 min	42	16	44.8276		MZ699Gal4>TRPA1 4min	43	11	59.2593
MZ699Gal4>TRPA1 AVD	43	21	34.375		TRPA1/+ 1 min	49	15	53.125		MZ699Gal4>TRPA1 4min	36	19	30.9091
MZ699Gal4>TRPA1 AVD	47	15	51.6129		TRPA1/+ 1 min	34	10	54.5455
					TRPA1/+ 1 min	44	18	41.9355		TRPA1/+ 4 min	42	10	61.5385
TRPA1/+ AVD	50	22	38.8889		TRPA1/+ 1 min	47	9	67.8571		TRPA1/+ 4 min	55	9	71.875
TRPA1/+ AVD	56	6	80.6452		TRPA1/+ 1 min	51	19	45.7143		TRPA1/+ 4 min	33	10	53.4884
TRPA1/+ AVD	51	13	59.375		TRPA1/+ 1 min	32	9	56.0976		TRPA1/+ 4 min	51	22	39.726
TRPA1/+ AVD	62	18	55		TRPA1/+ 1 min	56	8	75		TRPA1/+ 4 min	48	5	81.1321
TRPA1/+ AVD	47	26	28.7671		TRPA1/+ 1 min	60	16	57.8947		TRPA1/+ 4 min	54	17	52.1127
TRPA1/+ AVD	45	16	47.541		TRPA1/+ 1 min	48	15	52.381		TRPA1/+ 4 min	54	6	80
TRPA1/+ AVD	41	10	60.7843		TRPA1/+ 1 min	43	10	62.2642		TRPA1/+ 4 min	52	13	60
TRPA1/+ AVD	52	20	44.4444		TRPA1/+ 1 min	55	18	50.6849		TRPA1/+ 4 min	47	6	77.3585
TRPA1/+ AVD	44	15	49.1525		TRPA1/+ 1 min	36	10	56.5217		TRPA1/+ 4 min	75	24	51.5152
TRPA1/+ AVD	49	9	68.9655		TRPA1/+ 1 min	41	18	38.9831		TRPA1/+ 4 min	35	15	40
TRPA1/+ AVD	40	13	50.9434		TRPA1/+ 1 min	27	4	74.1935		TRPA1/+ 4 min	68	8	78.9474
TRPA1/+ AVD	53	18	49.2958		TRPA1/+ 1 min	31	10	51.2195		TRPA1/+ 4 min	43	11	59.2593
TRPA1/+ AVD	47	27	27.027							TRPA1/+ 4 min	62	5	85.0746
TRPA1/+ AVD	45	20	38.4615							TRPA1/+ 4 min	46	7	73.5849
TRPA1/+ AVD	44	27	23.9437							TRPA1/+ 4 min	40	16	42.8571
TRPA1/+ AVD	61	15	60.5263							TRPA1/+ 4 min	18	4	63.6364
TRPA1/+ AVD	54	14	58.8235							TRPA1/+ 4 min	39	5	77.2727
TRPA1/+ AVD	39	5	77.2727

## Sheet: 6G
FIG 6G
Genotype	Air	OCT	PI		Genotype	Air	OCT	PI
shibirets/+ AVD	53	3	89.2857		MB247Gal4>shibirets AVD	57	11	67.6471
shibirets/+ AVD	54	7	77.0492		MB247Gal4>shibirets AVD	58	4	87.0968
shibirets/+ AVD	58	4	87.0968		MB247Gal4>shibirets AVD	53	3	89.2857
shibirets/+ AVD	40	19	35.5932		MB247Gal4>shibirets AVD	46	7	73.5849
shibirets/+ AVD	45	6	76.4706		MB247Gal4>shibirets AVD	45	4	83.6735
shibirets/+ AVD	46	15	50.8197		MB247Gal4>shibirets AVD	44	4	83.3333
shibirets/+ AVD	26	6	62.5		MB247Gal4>shibirets AVD	47	5	80.7692
shibirets/+ AVD	46	4	84		MB247Gal4>shibirets AVD	35	3	84.2105
shibirets/+ AVD	35	1	94.4444		MB247Gal4>shibirets AVD	47	7	74.0741
shibirets/+ AVD	33	3	83.3333		MB247Gal4>shibirets AVD	37	0	100
shibirets/+ AVD	36	2	89.4737		MB247Gal4>shibirets AVD	41	4	82.2222
shibirets/+ AVD	24	1	92		MB247Gal4>shibirets AVD	27	1	92.8571
					MB247Gal4>shibirets AVD	29	5	70.5882
shibirets/+ 4 min	39	20	32.2034
shibirets/+ 4 min	27	24	5.88235		MB247Gal4>shibirets 4 min	52	6	79.3103
shibirets/+ 4 min	54	24	38.4615		MB247Gal4>shibirets 4 min	59	17	55.2632
shibirets/+ 4 min	55	11	66.6667		MB247Gal4>shibirets 4 min	43	8	68.6275
shibirets/+ 4 min	44	12	57.1429		MB247Gal4>shibirets 4 min	49	11	63.3333
shibirets/+ 4 min	37	7	68.1818		MB247Gal4>shibirets 4 min	54	14	58.8235
shibirets/+ 4 min	26	10	44.4444		MB247Gal4>shibirets 4 min	44	6	76
shibirets/+ 4 min	39	10	59.1837		MB247Gal4>shibirets 4 min	55	9	71.875
shibirets/+ 4 min	34	15	38.7755		MB247Gal4>shibirets 4 min	30	16	30.4348
shibirets/+ 4 min	31	10	51.2195		MB247Gal4>shibirets 4 min	26	12	36.8421
shibirets/+ 4 min	26	9	48.5714		MB247Gal4>shibirets 4 min	48	4	84.6154
shibirets/+ 4 min	38	5	76.7442		MB247Gal4>shibirets 4 min	46	17	46.0317
shibirets/+ 4 min	26	14	30		MB247Gal4>shibirets 4 min	24	2	84.6154
shibirets/+ 4 min	31	3	82.3529		MB247Gal4>shibirets 4 min	31	9	55
shibirets/+ 4 min	26	13	33.3333
					MB247Gal4>shibirets 4 min +45V	55	16	54.9296
shibirets/+ 4 min +45V	48	8	71.4286		MB247Gal4>shibirets 4 min +45V	44	19	39.6825
shibirets/+ 4 min +45V	43	8	68.6275		MB247Gal4>shibirets 4 min +45V	42	7	71.4286
shibirets/+ 4 min +45V	48	11	62.7119		MB247Gal4>shibirets 4 min +45V	43	12	56.3636
shibirets/+ 4 min +45V	38	3	85.3659		MB247Gal4>shibirets 4 min +45V	58	10	70.5882
shibirets/+ 4 min +45V	37	6	72.093		MB247Gal4>shibirets 4 min +45V	34	20	25.9259
shibirets/+ 4 min +45V	48	4	84.6154		MB247Gal4>shibirets 4 min +45V	40	2	90.4762
shibirets/+ 4 min +45V	33	4	78.3784		MB247Gal4>shibirets 4 min +45V	34	9	58.1395
shibirets/+ 4 min +45V	49	7	75		MB247Gal4>shibirets 4 min +45V	38	4	80.9524
shibirets/+ 4 min +45V	35	8	62.7907		MB247Gal4>shibirets 4 min +45V	34	6	70
shibirets/+ 4 min +45V	33	6	69.2308		MB247Gal4>shibirets 4 min +45V	39	5	77.2727
					MB247Gal4>shibirets 4 min +45V	50	6	78.5714
					MB247Gal4>shibirets 4 min +45V	39	6	73.3333
					MB247Gal4>shibirets 4 min +45V	27	3	80
					MB247Gal4>shibirets 4 min +45V	34	10	54.5455
					MB247Gal4>shibirets 4 min +45V	19	5	58.3333
