# Supplementary material for: Temporally specific engagement of distinct neuronal circuits regulating olfactory habituation in Drosophila
Source: eLife. 2018 Dec 21;7:e39569. doi: 10.7554/eLife.39569 (PMC6303106; doi:10.7554/eLife.39569)
Supplement: Figure 6—figure supplement 1—source data 1. [file elife-39569-fig6-figsupp1-data1.xlsx]

## Sheet: Fig 6 S1
FIG S2B
Genotype	Air	Oct	PI		Genotype	Air	Oct	PI		Genotype	Air	Oct	PI
GH146Gal4/+ AVD	39	13	50		GH146Gal4>Gad RNAi AVD	41	16	43.8596		Gad RNAi/+ AVD	30	5	71.4286
GH146Gal4/+ AVD	62	8	77.1429		GH146Gal4>Gad RNAi AVD	57	16	56.1644		Gad RNAi/+ AVD	57	9	72.7273
GH146Gal4/+ AVD	50	4	85.1852		GH146Gal4>Gad RNAi AVD	56	3	89.8305		Gad RNAi/+ AVD	63	1	96.875
GH146Gal4/+ AVD	51	15	54.5455		GH146Gal4>Gad RNAi AVD	41	20	34.4262		Gad RNAi/+ AVD	50	8	72.4138
GH146Gal4/+ AVD	48	7	74.5455		GH146Gal4>Gad RNAi AVD	62	10	72.2222		Gad RNAi/+ AVD	60	11	69.0141
GH146Gal4/+ AVD	41	14	49.0909		GH146Gal4>Gad RNAi AVD	40	12	53.8462		Gad RNAi/+ AVD	69	15	64.2857
GH146Gal4/+ AVD	53	19	47.2222		GH146Gal4>Gad RNAi AVD	61	1	96.7742		Gad RNAi/+ AVD	62	5	85.0746
GH146Gal4/+ AVD	43	23	30.303		GH146Gal4>Gad RNAi AVD	66	6	83.3333		Gad RNAi/+ AVD	56	12	64.7059
GH146Gal4/+ AVD	38	16	40.7407		GH146Gal4>Gad RNAi AVD	52	8	73.3333		Gad RNAi/+ AVD	38	5	76.7442
GH146Gal4/+ AVD	40	30	14.2857		GH146Gal4>Gad RNAi AVD	61	13	64.8649		Gad RNAi/+ AVD	47	8	70.9091
GH146Gal4/+ AVD	42	12	55.5556		GH146Gal4>Gad RNAi AVD	50	3	88.6792		Gad RNAi/+ AVD	52	5	82.4561
GH146Gal4/+ AVD	35	7	66.6667		GH146Gal4>Gad RNAi AVD	49	9	68.9655		Gad RNAi/+ AVD	63	8	77.4648
GH146Gal4/+ AVD	60	6	81.8182		GH146Gal4>Gad RNAi AVD	42	8	68		Gad RNAi/+ AVD	47	1	95.8333
					GH146Gal4>Gad RNAi AVD	56	7	77.7778		Gad RNAi/+ AVD	73	8	80.2469
GH146Gal4/+ 4min	40	13	50.9434
GH146Gal4/+ 4min	38	33	7.04225		GH146Gal4>Gad RNAi 4min	37	9	60.8696		Gad RNAi/+ 4min	57	10	70.1493
GH146Gal4/+ 4min	36	20	28.5714		GH146Gal4>Gad RNAi 4min	50	19	44.9275		Gad RNAi/+ 4min	51	5	82.1429
GH146Gal4/+ 4min	43	15	48.2759		GH146Gal4>Gad RNAi 4min	23	20	6.97674		Gad RNAi/+ 4min	51	5	82.1429
GH146Gal4/+ 4min	52	25	35.0649		GH146Gal4>Gad RNAi 4min	36	18	33.3333		Gad RNAi/+ 4min	50	6	78.5714
GH146Gal4/+ 4min	48	28	26.3158		GH146Gal4>Gad RNAi 4min	24	13	29.7297		Gad RNAi/+ 4min	40	12	53.8462
GH146Gal4/+ 4min	45	26	26.7606		GH146Gal4>Gad RNAi 4min	49	11	63.3333		Gad RNAi/+ 4min	61	12	67.1233
GH146Gal4/+ 4min	32	32	0		GH146Gal4>Gad RNAi 4min	42	9	64.7059		Gad RNAi/+ 4min	39	37	2.63158
GH146Gal4/+ 4min	46	21	37.3134		GH146Gal4>Gad RNAi 4min	43	28	21.1268		Gad RNAi/+ 4min	56	7	77.7778
GH146Gal4/+ 4min	28	32	-6.66667		GH146Gal4>Gad RNAi 4min	50	24	35.1351		Gad RNAi/+ 4min	26	10	44.4444
GH146Gal4/+ 4min	29	20	18.3673		GH146Gal4>Gad RNAi 4min	55	8	74.6032		Gad RNAi/+ 4min	38	9	61.7021
GH146Gal4/+ 4min	63	25	43.1818		GH146Gal4>Gad RNAi 4min	34	18	30.7692		Gad RNAi/+ 4min	54	13	61.194
					GH146Gal4>Gad RNAi 4min	45	13	55.1724		Gad RNAi/+ 4min	66	9	76
GH146Gal4/+ 4min +45V	48	24	33.3333		GH146Gal4>Gad RNAi 4min	33	21	22.2222		Gad RNAi/+ 4min	38	21	28.8136
GH146Gal4/+ 4min +45V	61	10	71.831		GH146Gal4>Gad RNAi 4min	30	23	13.2075		Gad RNAi/+ 4min	41	25	24.2424
GH146Gal4/+ 4min +45V	33	19	26.9231
GH146Gal4/+ 4min +45V	49	11	63.3333		GH146Gal4>Gad RNAi 4min +45V	47	11	62.069		Gad RNAi/+ 4min +45V	59	1	96.6667
GH146Gal4/+ 4min +45V	37	7	68.1818		GH146Gal4>Gad RNAi 4min +45V	58	9	73.1343		Gad RNAi/+ 4min +45V	94	5	89.899
GH146Gal4/+ 4min +45V	56	16	55.5556		GH146Gal4>Gad RNAi 4min +45V	46	10	64.2857		Gad RNAi/+ 4min +45V	64	5	85.5072
GH146Gal4/+ 4min +45V	44	17	44.2623		GH146Gal4>Gad RNAi 4min +45V	32	14	39.1304		Gad RNAi/+ 4min +45V	66	11	71.4286
GH146Gal4/+ 4min +45V	44	34	12.8205		GH146Gal4>Gad RNAi 4min +45V	55	18	50.6849		Gad RNAi/+ 4min +45V	64	10	72.973
GH146Gal4/+ 4min +45V	46	12	58.6207		GH146Gal4>Gad RNAi 4min +45V	47	13	56.6667		Gad RNAi/+ 4min +45V	49	3	88.4615
GH146Gal4/+ 4min +45V	46	25	29.5775		GH146Gal4>Gad RNAi 4min +45V	43	6	75.5102		Gad RNAi/+ 4min +45V	51	4	85.4545
GH146Gal4/+ 4min +45V	42	18	40		GH146Gal4>Gad RNAi 4min +45V	47	13	56.6667		Gad RNAi/+ 4min +45V	69	3	91.6667
GH146Gal4/+ 4min +45V	42	8	68		GH146Gal4>Gad RNAi 4min +45V	37	15	42.3077		Gad RNAi/+ 4min +45V	51	3	88.8889
GH146Gal4/+ 4min +45V	39	18	36.8421		GH146Gal4>Gad RNAi 4min +45V	49	14	55.5556		Gad RNAi/+ 4min +45V	54	3	89.4737
GH146Gal4/+ 4min +45V	29	12	41.4634		GH146Gal4>Gad RNAi 4min +45V	35	7	66.6667		Gad RNAi/+ 4min +45V	50	8	72.4138
GH146Gal4/+ 4min +45V	46	26	27.7778		GH146Gal4>Gad RNAi 4min +45V	48	11	62.7119
