# Supplementary material for: Temporally specific engagement of distinct neuronal circuits regulating olfactory habituation in Drosophila
Source: eLife. 2018 Dec 21;7:e39569. doi: 10.7554/eLife.39569 (PMC6303106; doi:10.7554/eLife.39569)
Supplement: Figure 7—source data 1. [file elife-39569-fig7-data1.xlsx]

## Sheet: 7A
FIG 7A
Genotype	Air	OCT	PI		Genotype	Air	OCT	PI
w1118 AVD	49	30	24.0506		rut2080 AVD	38	18	35.7143
w1118 AVD	38	13	49.0196		rut2080 AVD	65	17	58.5366
w1118 AVD	38	26	18.75		rut2080 AVD	54	15	56.5217
w1118 AVD	43	10	62.2642		rut2080 AVD	61	5	84.8485
w1118 AVD	37	33	5.71429		rut2080 AVD	59	17	55.2632
w1118 AVD	23	5	64.2857		rut2080 AVD	69	35	32.6923
w1118 AVD	16	6	45.4545		rut2080 AVD	47	13	56.6667
w1118 AVD	27	4	74.1935		rut2080 AVD	64	24	45.4545
w1118 AVD	65	4	88.4058		rut2080 AVD	50	5	81.8182
w1118 AVD	36	22	24.1379		rut2080 AVD	52	13	60
w1118 AVD	51	19	45.7143		rut2080 AVD	39	11	56
w1118 AVD	49	26	30.6667		rut2080 AVD	37	6	72.093
w1118 AVD	34	9	58.1395		rut2080 AVD	35	9	59.0909
w1118 AVD	44	11	60		rut2080 AVD	51	11	64.5161
w1118 AVD	46	22	35.2941		rut2080 AVD	51	31	24.3902
w1118 AVD	63	43	18.8679		rut2080 AVD	50	13	58.7302
w1118 1min	37	31	8.82353		rut2080 1min	28	25	5.66038
w1118 1min	47	26	28.7671		rut2080 1min	53	22	41.3333
w1118 1min	31	16	31.9149		rut2080 1min	43	21	34.375
w1118 1min	48	22	37.1429		rut2080 1min	60	11	69.0141
w1118 1min	16	7	39.1304		rut2080 1min	43	40	3.61446
w1118 1min	22	4	69.2308		rut2080 1min	47	25	30.5556
w1118 1min	37	33	5.71429		rut2080 1min	39	27	18.1818
w1118 1min	49	29	25.641		rut2080 1min	51	24	36
w1118 1min	56	9	72.3077		rut2080 1min	47	12	59.322
w1118 1min	39	25	21.875		rut2080 1min	39	16	41.8182
w1118 1min	50	25	33.3333		rut2080 1min	46	11	61.4035
w1118 1min	50	39	12.3596		rut2080 1min	28	21	14.2857
w1118 1min	10	6	25		rut2080 1min	51	27	30.7692
w1118 1min	31	9	55		rut2080 1min	52	14	57.5758
w1118 1min	42	12	55.5556		rut2080 1min	33	30	4.7619
w1118 1min	57	18	52		rut2080 1min	34	19	28.3019
w1118 1min +45V	42	10	61.5385		rut2080 1min +45V	36	22	24.1379
w1118 1min +45V	45	16	47.541		rut2080 1min +45V	66	25	45.0549
w1118 1min +45V	46	26	27.7778		rut2080 1min +45V	51	14	56.9231
w1118 1min +45V	40	18	37.931		rut2080 1min +45V	56	16	55.5556
w1118 1min +45V	47	31	20.5128		rut2080 1min +45V	45	24	30.4348
w1118 1min +45V	30	11	46.3415		rut2080 1min +45V	52	12	62.5
w1118 1min +45V	52	28	30		rut2080 1min +45V	40	17	40.3509
w1118 1min +45V	54	16	54.2857		rut2080 1min +45V	70	16	62.7907
w1118 1min +45V	46	15	50.8197		rut2080 1min +45V	54	9	71.4286
w1118 1min +45V	36	36	0		rut2080 1min +45V	36	8	63.6364
w1118 1min +45V	37	6	72.093		rut2080 1min +45V	27	5	68.75
w1118 1min +45V	34	16	36		rut2080 1min +45V	33	9	57.1429
w1118 1min +45V	49	27	28.9474		rut2080 1min +45V	31	6	67.5676
w1118 1min +45V	57	10	70.1493		rut2080 1min +45V	38	15	43.3962
					rut2080 1min +45V	58	26	38.0952
					rut2080 1min +45V	56	15	57.7465

## Sheet: 7B
FIG 7B
Genotype	Air	OCT	PI		Genotype	Air	OCT	PI		Genotype	Air	OCT	PI
LN1Gal4/+ AVD	58	29	33.3333		LN1Gal4>rut2080,UASrut AVD	52	17	50.7246		rut2080,UASrut/+ AVD	62	21	49.3976
LN1Gal4/+ AVD	47	8	70.9091		LN1Gal4>rut2080,UASrut AVD	27	39	-18.1818		rut2080,UASrut/+ AVD	48	26	29.7297
LN1Gal4/+ AVD	48	15	52.381		LN1Gal4>rut2080,UASrut AVD	53	11	65.625		rut2080,UASrut/+ AVD	63	29	36.9565
LN1Gal4/+ AVD	36	21	26.3158		LN1Gal4>rut2080,UASrut AVD	31	49	-22.5		rut2080,UASrut/+ AVD	35	23	20.6897
LN1Gal4/+ AVD	51	28	29.1139		LN1Gal4>rut2080,UASrut AVD	34	18	30.7692		rut2080,UASrut/+ AVD	55	10	69.2308
LN1Gal4/+ AVD	51	19	45.7143		LN1Gal4>rut2080,UASrut AVD	45	25	28.5714		rut2080,UASrut/+ AVD	57	17	54.0541
LN1Gal4/+ AVD	34	8	61.9048		LN1Gal4>rut2080,UASrut AVD	47	12	59.322		rut2080,UASrut/+ AVD	37	25	19.3548
LN1Gal4/+ AVD	28	24	7.69231		LN1Gal4>rut2080,UASrut AVD	49	17	48.4848		rut2080,UASrut/+ AVD	40	13	50.9434
LN1Gal4/+ AVD	38	11	55.102		LN1Gal4>rut2080,UASrut AVD	37	17	37.037		rut2080,UASrut/+ AVD	31	14	37.7778
LN1Gal4/+ AVD	38	6	72.7273		LN1Gal4>rut2080,UASrut AVD	38	6	72.7273		rut2080,UASrut/+ AVD	30	8	57.8947
LN1Gal4/+ AVD	31	6	67.5676		LN1Gal4>rut2080,UASrut AVD	58	19	50.6494		rut2080,UASrut/+ AVD	31	13	40.9091
					LN1Gal4>rut2080,UASrut AVD	34	9	58.1395		rut2080,UASrut/+ AVD	33	13	43.4783
LN1Gal4/+ 1min	51	25	34.2105		LN1Gal4>rut2080,UASrut AVD	34	5	74.359		rut2080,UASrut/+ AVD	35	19	29.6296
LN1Gal4/+ 1min	38	35	4.10959		LN1Gal4>rut2080,UASrut AVD	26	19	15.5556		rut2080,UASrut/+ AVD	47	20	40.2985
LN1Gal4/+ 1min	70	19	57.3034
LN1Gal4/+ 1min	62	19	53.0864		LN1Gal4>rut2080,UASrut 1 min	51	14	56.9231		rut2080,UASrut/+ 1min	31	27	6.89655
LN1Gal4/+ 1min	55	25	37.5		LN1Gal4>rut2080,UASrut 1 min	40	22	29.0323		rut2080,UASrut/+ 1min	30	12	42.8571
LN1Gal4/+ 1min	53	29	29.2683		LN1Gal4>rut2080,UASrut 1 min	59	9	73.5294		rut2080,UASrut/+ 1min	23	47	-34.2857
LN1Gal4/+ 1min	33	9	57.1429		LN1Gal4>rut2080,UASrut 1 min	42	34	10.5263		rut2080,UASrut/+ 1min	30	22	15.3846
LN1Gal4/+ 1min	24	19	11.6279		LN1Gal4>rut2080,UASrut 1 min	31	22	16.9811		rut2080,UASrut/+ 1min	32	24	14.2857
LN1Gal4/+ 1min	44	13	54.386		LN1Gal4>rut2080,UASrut 1 min	57	20	48.0519		rut2080,UASrut/+ 1min	33	18	29.4118
LN1Gal4/+ 1min	34	13	44.6809		LN1Gal4>rut2080,UASrut 1 min	41	23	28.125		rut2080,UASrut/+ 1min	26	35	-14.7541
					LN1Gal4>rut2080,UASrut 1 min	48	17	47.6923		rut2080,UASrut/+ 1min	23	13	27.7778
LN1Gal4/+ 1min +45V	60	14	62.1622		LN1Gal4>rut2080,UASrut 1 min	43	16	45.7627		rut2080,UASrut/+ 1min	22	17	12.8205
LN1Gal4/+ 1min +45V	60	15	60		LN1Gal4>rut2080,UASrut 1 min	37	13	48		rut2080,UASrut/+ 1min	50	21	40.8451
LN1Gal4/+ 1min +45V	35	8	62.7907		LN1Gal4>rut2080,UASrut 1 min	46	13	55.9322		rut2080,UASrut/+ 1min	38	30	11.7647
LN1Gal4/+ 1min +45V	39	32	9.85915		LN1Gal4>rut2080,UASrut 1 min	43	13	53.5714
LN1Gal4/+ 1min +45V	51	23	37.8378							rut2080,UASrut/+ 1min +45V	53	19	47.2222
LN1Gal4/+ 1min +45V	68	19	56.3218		LN1Gal4>rut2080,UASrut 1min +45V	50	20	42.8571		rut2080,UASrut/+ 1min +45V	34	37	-4.22535
LN1Gal4/+ 1min +45V	40	9	63.2653		LN1Gal4>rut2080,UASrut 1min +45V	49	14	55.5556		rut2080,UASrut/+ 1min +45V	54	24	38.4615
LN1Gal4/+ 1min +45V	46	11	61.4035		LN1Gal4>rut2080,UASrut 1min +45V	49	9	68.9655		rut2080,UASrut/+ 1min +45V	39	28	16.4179
LN1Gal4/+ 1min +45V	35	2	89.1892		LN1Gal4>rut2080,UASrut 1min +45V	36	34	2.85714		rut2080,UASrut/+ 1min +45V	45	4	83.6735
LN1Gal4/+ 1min +45V	21	13	23.5294		LN1Gal4>rut2080,UASrut 1min +45V	42	11	58.4906		rut2080,UASrut/+ 1min +45V	35	9	59.0909
LN1Gal4/+ 1min +45V	31	13	40.9091		LN1Gal4>rut2080,UASrut 1min +45V	40	28	17.6471		rut2080,UASrut/+ 1min +45V	31	25	10.7143
					LN1Gal4>rut2080,UASrut 1min +45V	48	25	31.5068		rut2080,UASrut/+ 1min +45V	53	13	60.6061
					LN1Gal4>rut2080,UASrut 1min +45V	56	18	51.3514		rut2080,UASrut/+ 1min +45V	46	10	64.2857
					LN1Gal4>rut2080,UASrut 1min +45V	34	19	28.3019		rut2080,UASrut/+ 1min +45V	37	24	21.3115
					LN1Gal4>rut2080,UASrut 1min +45V	51	24	36		rut2080,UASrut/+ 1min +45V	44	4	83.3333
					LN1Gal4>rut2080,UASrut 1min +45V	39	12	52.9412		rut2080,UASrut/+ 1min +45V	36	20	28.5714
					LN1Gal4>rut2080,UASrut 1min +45V	62	18	55
					LN1Gal4>rut2080,UASrut 1min +45V	49	10	66.1017
					LN1Gal4>rut2080,UASrut 1min +45V	36	17	35.8491

## Sheet: 7C
FIG 7C
Genotype	Air	OCT	PI		Genotype	Air	OCT	PI		Genotype	Air	OCT	PI
LN1Gal80ts/+ AVD	45	22	34.3284		LN1Gal80ts>rut RNAi AVD	54	18	50		rut RNAi/+ AVD	44	6	76
LN1Gal80ts/+ AVD	50	25	33.3333		LN1Gal80ts>rut RNAi AVD	59	25	40.4762		rut RNAi/+ AVD	47	15	51.6129
LN1Gal80ts/+ AVD	51	17	50		LN1Gal80ts>rut RNAi AVD	58	17	54.6667		rut RNAi/+ AVD	52	6	79.3103
LN1Gal80ts/+ AVD	53	16	53.6232		LN1Gal80ts>rut RNAi AVD	56	20	47.3684		rut RNAi/+ AVD	39	16	41.8182
LN1Gal80ts/+ AVD	39	14	47.1698		LN1Gal80ts>rut RNAi AVD	58	17	54.6667		rut RNAi/+ AVD	36	12	50
LN1Gal80ts/+ AVD	52	9	70.4918		LN1Gal80ts>rut RNAi AVD	59	6	81.5385		rut RNAi/+ AVD	29	16	28.8889
LN1Gal80ts/+ AVD	46	20	39.3939		LN1Gal80ts>rut RNAi AVD	57	13	62.8571		rut RNAi/+ AVD	34	8	61.9048
LN1Gal80ts/+ AVD	67	20	54.023		LN1Gal80ts>rut RNAi AVD	51	18	47.8261		rut RNAi/+ AVD	40	13	50.9434
LN1Gal80ts/+ AVD	37	14	45.098		LN1Gal80ts>rut RNAi AVD	47	5	80.7692		rut RNAi/+ AVD	23	18	12.1951
LN1Gal80ts/+ AVD	47	8	70.9091		LN1Gal80ts>rut RNAi AVD	48	13	57.377		rut RNAi/+ AVD	40	17	40.3509
LN1Gal80ts/+ AVD	39	7	69.5652		LN1Gal80ts>rut RNAi AVD	46	16	48.3871		rut RNAi/+ AVD	28	14	33.3333
LN1Gal80ts/+ AVD	47	15	51.6129		LN1Gal80ts>rut RNAi AVD	66	6	83.3333		rut RNAi/+ AVD	41	11	57.6923
LN1Gal80ts/+ AVD	34	15	38.7755		LN1Gal80ts>rut RNAi AVD	44	11	60		rut RNAi/+ AVD	42	16	44.8276
LN1Gal80ts/+ AVD	44	8	69.2308		LN1Gal80ts>rut RNAi AVD	61	10	71.831		rut RNAi/+ AVD	41	16	43.8596
LN1Gal80ts/+ AVD	38	15	43.3962		LN1Gal80ts>rut RNAi AVD	47	18	44.6154		rut RNAi/+ AVD	39	18	36.8421
LN1Gal80ts/+ AVD	34	20	25.9259		LN1Gal80ts>rut RNAi AVD	31	23	14.8148		rut RNAi/+ AVD	30	28	3.44828
LN1Gal80ts/+ AVD	50	9	69.4915		LN1Gal80ts>rut RNAi AVD	52	5	82.4561		rut RNAi/+ AVD	30	17	27.6596
LN1Gal80ts/+ AVD	42	24	27.2727		LN1Gal80ts>rut RNAi AVD	46	1	95.7447		rut RNAi/+ AVD	38	22	26.6667
LN1Gal80ts/+ AVD	47	12	59.322		LN1Gal80ts>rut RNAi AVD	52	17	50.7246
LN1Gal80ts/+ AVD	40	15	45.4545		LN1Gal80ts>rut RNAi AVD	45	16	47.541		rut RNAi/+ 1min	38	31	10.1449
										rut RNAi/+ 1min	55	25	37.5
LN1Gal80ts/+ 1min	35	13	45.8333		LN1Gal80ts>rut RNAi 1 min	40	30	14.2857		rut RNAi/+ 1min	50	12	61.2903
LN1Gal80ts/+ 1min	48	19	43.2836		LN1Gal80ts>rut RNAi 1 min	58	20	48.7179		rut RNAi/+ 1min	63	3	90.9091
LN1Gal80ts/+ 1min	45	26	26.7606		LN1Gal80ts>rut RNAi 1 min	54	23	40.2597		rut RNAi/+ 1min	31	14	37.7778
LN1Gal80ts/+ 1min	50	19	44.9275		LN1Gal80ts>rut RNAi 1 min	46	31	19.4805		rut RNAi/+ 1min	42	5	78.7234
LN1Gal80ts/+ 1min	38	25	20.6349		LN1Gal80ts>rut RNAi 1 min	33	29	6.45161		rut RNAi/+ 1min	37	20	29.8246
LN1Gal80ts/+ 1min	49	8	71.9298		LN1Gal80ts>rut RNAi 1 min	63	28	38.4615		rut RNAi/+ 1min	30	30	0
LN1Gal80ts/+ 1min	48	40	9.09091		LN1Gal80ts>rut RNAi 1 min	65	33	32.6531		rut RNAi/+ 1min	47	13	56.6667
LN1Gal80ts/+ 1min	38	14	46.1538		LN1Gal80ts>rut RNAi 1 min	55	19	48.6486		rut RNAi/+ 1min	13	15	-7.14286
LN1Gal80ts/+ 1min	26	8	52.9412		LN1Gal80ts>rut RNAi 1 min	35	26	14.7541		rut RNAi/+ 1min	38	16	40.7407
LN1Gal80ts/+ 1min	54	5	83.0508		LN1Gal80ts>rut RNAi 1 min	53	10	68.254		rut RNAi/+ 1min	40	21	31.1475
LN1Gal80ts/+ 1min	31	33	-3.125		LN1Gal80ts>rut RNAi 1 min	30	21	17.6471		rut RNAi/+ 1min	43	13	53.5714
LN1Gal80ts/+ 1min	45	10	63.6364		LN1Gal80ts>rut RNAi 1 min	42	11	58.4906		rut RNAi/+ 1min	42	13	52.7273
LN1Gal80ts/+ 1min	34	22	21.4286		LN1Gal80ts>rut RNAi 1 min	37	17	37.037		rut RNAi/+ 1min	34	20	25.9259
LN1Gal80ts/+ 1min	43	10	62.2642		LN1Gal80ts>rut RNAi 1 min	48	10	65.5172		rut RNAi/+ 1min	46	17	46.0317
LN1Gal80ts/+ 1min	31	19	24		LN1Gal80ts>rut RNAi 1 min	44	30	18.9189		rut RNAi/+ 1min	32	15	36.1702
LN1Gal80ts/+ 1min	32	23	16.3636		LN1Gal80ts>rut RNAi 1 min	41	25	24.2424		rut RNAi/+ 1min	37	11	54.1667
LN1Gal80ts/+ 1min	22	10	37.5		LN1Gal80ts>rut RNAi 1 min	39	19	34.4828		rut RNAi/+ 1min	32	21	20.7547
LN1Gal80ts/+ 1min	26	22	8.33333		LN1Gal80ts>rut RNAi 1 min	36	26	16.129
LN1Gal80ts/+ 1min	31	24	12.7273		LN1Gal80ts>rut RNAi 1 min	46	16	48.3871		rut RNAi/+ 1 min +45V	37	26	17.4603
LN1Gal80ts/+ 1min	45	19	40.625		LN1Gal80ts>rut RNAi 1 min	33	26	11.8644		rut RNAi/+ 1 min +45V	47	10	64.9123
										rut RNAi/+ 1 min +45V	39	12	52.9412
LN1Gal80ts/+ 1min +45V	52	16	52.9412		LN1Gal80ts>rut RNAi 1min +45V	58	16	56.7568		rut RNAi/+ 1 min +45V	47	10	64.9123
LN1Gal80ts/+ 1min +45V	53	25	35.8974		LN1Gal80ts>rut RNAi 1min +45V	64	23	47.1264		rut RNAi/+ 1 min +45V	29	20	18.3673
LN1Gal80ts/+ 1min +45V	49	22	38.0282		LN1Gal80ts>rut RNAi 1min +45V	50	26	31.5789		rut RNAi/+ 1 min +45V	51	7	75.8621
LN1Gal80ts/+ 1min +45V	46	18	43.75		LN1Gal80ts>rut RNAi 1min +45V	68	10	74.359		rut RNAi/+ 1 min +45V	25	23	4.16667
LN1Gal80ts/+ 1min +45V	56	9	72.3077		LN1Gal80ts>rut RNAi 1min +45V	42	25	25.3731		rut RNAi/+ 1 min +45V	53	14	58.209
LN1Gal80ts/+ 1min +45V	45	18	42.8571		LN1Gal80ts>rut RNAi 1min +45V	47	14	54.0984		rut RNAi/+ 1 min +45V	37	13	48
LN1Gal80ts/+ 1min +45V	52	9	70.4918		LN1Gal80ts>rut RNAi 1min +45V	56	4	86.6667		rut RNAi/+ 1 min +45V	57	9	72.7273
LN1Gal80ts/+ 1min +45V	31	12	44.186		LN1Gal80ts>rut RNAi 1min +45V	42	17	42.3729		rut RNAi/+ 1 min +45V	30	18	25
LN1Gal80ts/+ 1min +45V	48	14	54.8387		LN1Gal80ts>rut RNAi 1min +45V	35	9	59.0909		rut RNAi/+ 1 min +45V	51	9	70
LN1Gal80ts/+ 1min +45V	29	19	20.8333		LN1Gal80ts>rut RNAi 1min +45V	31	13	40.9091		rut RNAi/+ 1 min +45V	50	16	51.5152
LN1Gal80ts/+ 1min +45V	45	9	66.6667		LN1Gal80ts>rut RNAi 1min +45V	51	12	61.9048		rut RNAi/+ 1 min +45V	37	23	23.3333
LN1Gal80ts/+ 1min +45V	39	13	50		LN1Gal80ts>rut RNAi 1min +45V	42	12	55.5556		rut RNAi/+ 1 min +45V	45	8	69.8113
LN1Gal80ts/+ 1min +45V	40	20	33.3333		LN1Gal80ts>rut RNAi 1min +45V	43	4	82.9787		rut RNAi/+ 1 min +45V	39	15	44.4444
LN1Gal80ts/+ 1min +45V	59	20	49.3671		LN1Gal80ts>rut RNAi 1min +45V	43	17	43.3333		rut RNAi/+ 1 min +45V	45	20	38.4615
LN1Gal80ts/+ 1min +45V	34	17	33.3333		LN1Gal80ts>rut RNAi 1min +45V	39	19	34.4828		rut RNAi/+ 1 min +45V	41	14	49.0909
LN1Gal80ts/+ 1min +45V	39	11	56		LN1Gal80ts>rut RNAi 1min +45V	42	19	37.7049
LN1Gal80ts/+ 1min +45V	37	14	45.098		LN1Gal80ts>rut RNAi 1min +45V	45	14	52.5424
LN1Gal80ts/+ 1min +45V	41	12	54.717		LN1Gal80ts>rut RNAi 1min +45V	61	16	58.4416
LN1Gal80ts/+ 1min +45V	28	21	14.2857

## Sheet: 7D
FIG 7D
Genotype	Air	OCT	PI		Genotype	Air	OCT	PI		Genotype	Air	OCT	PI
GH146Gal4/+ AVD	59	11	68.5714		GH146Gal4>rut2080,UASrut AVD	49	19	44.1176		rut2080,UASrut/+ AVD	43	4	82.9787
GH146Gal4/+ AVD	68	10	74.359		GH146Gal4>rut2080,UASrut AVD	62	18	55		rut2080,UASrut/+ AVD	45	8	69.8113
GH146Gal4/+ AVD	29	2	87.0968		GH146Gal4>rut2080,UASrut AVD	48	6	77.7778		rut2080,UASrut/+ AVD	46	7	73.5849
GH146Gal4/+ AVD	47	9	67.8571		GH146Gal4>rut2080,UASrut AVD	43	11	59.2593		rut2080,UASrut/+ AVD	41	14	49.0909
GH146Gal4/+ AVD	51	15	54.5455		GH146Gal4>rut2080,UASrut AVD	42	12	55.5556		rut2080,UASrut/+ AVD	25	8	51.5152
GH146Gal4/+ AVD	41	17	41.3793		GH146Gal4>rut2080,UASrut AVD	46	21	37.3134		rut2080,UASrut/+ AVD	34	4	78.9474
GH146Gal4/+ AVD	59	11	68.5714		GH146Gal4>rut2080,UASrut AVD	39	5	77.2727		rut2080,UASrut/+ AVD	40	13	50.9434
GH146Gal4/+ AVD	44	1	95.5556		GH146Gal4>rut2080,UASrut AVD	36	8	63.6364		rut2080,UASrut/+ AVD	43	7	72
GH146Gal4/+ AVD	33	2	88.5714		GH146Gal4>rut2080,UASrut AVD	50	10	66.6667		rut2080,UASrut/+ AVD	37	2	89.7436
GH146Gal4/+ AVD	39	10	59.1837		GH146Gal4>rut2080,UASrut AVD	45	17	45.1613		rut2080,UASrut/+ AVD	38	6	72.7273
GH146Gal4/+ AVD	21	6	55.5556							rut2080,UASrut/+ AVD	40	10	60
GH146Gal4/+ AVD	38	6	72.7273		GH146Gal4>rut2080,UASrut 1 min	47	15	51.6129
					GH146Gal4>rut2080,UASrut 1 min	45	21	36.3636		rut2080,UASrut/+ 1min	35	20	27.2727
GH146Gal4/+ 1min	51	11	64.5161		GH146Gal4>rut2080,UASrut 1 min	29	13	38.0952		rut2080,UASrut/+ 1min	48	14	54.8387
GH146Gal4/+ 1min	47	16	49.2063		GH146Gal4>rut2080,UASrut 1 min	43	22	32.3077		rut2080,UASrut/+ 1min	33	17	32
GH146Gal4/+ 1min	47	14	54.0984		GH146Gal4>rut2080,UASrut 1 min	40	31	12.6761		rut2080,UASrut/+ 1min	44	13	54.386
GH146Gal4/+ 1min	53	9	70.9677		GH146Gal4>rut2080,UASrut 1 min	28	20	16.6667		rut2080,UASrut/+ 1min	55	8	74.6032
GH146Gal4/+ 1min	37	16	39.6226		GH146Gal4>rut2080,UASrut 1 min	43	15	48.2759		rut2080,UASrut/+ 1min	44	13	54.386
GH146Gal4/+ 1min	47	4	84.3137		GH146Gal4>rut2080,UASrut 1 min	35	19	29.6296		rut2080,UASrut/+ 1min	24	8	50
GH146Gal4/+ 1min	32	5	72.973		GH146Gal4>rut2080,UASrut 1 min	31	12	44.186		rut2080,UASrut/+ 1min	38	21	28.8136
GH146Gal4/+ 1min	27	11	42.1053		GH146Gal4>rut2080,UASrut 1 min	36	14	44		rut2080,UASrut/+ 1min	33	11	50
GH146Gal4/+ 1min	44	14	51.7241							rut2080,UASrut/+ 1min	32	8	60
GH146Gal4/+ 1min	34	6	70		GH146Gal4>rut2080,UASrut 1min +45V	54	15	56.5217		rut2080,UASrut/+ 1min	31	12	44.186
					GH146Gal4>rut2080,UASrut 1min +45V	39	18	36.8421
GH146Gal4/+ 1min +45V	62	4	87.8788		GH146Gal4>rut2080,UASrut 1min +45V	36	9	60		rut2080,UASrut/+ 1min +45V	54	7	77.0492
GH146Gal4/+ 1min +45V	61	15	60.5263		GH146Gal4>rut2080,UASrut 1min +45V	55	15	57.1429		rut2080,UASrut/+ 1min +45V	40	9	63.2653
GH146Gal4/+ 1min +45V	39	3	85.7143		GH146Gal4>rut2080,UASrut 1min +45V	46	8	70.3704		rut2080,UASrut/+ 1min +45V	44	5	79.5918
GH146Gal4/+ 1min +45V	51	9	70		GH146Gal4>rut2080,UASrut 1min +45V	32	15	36.1702		rut2080,UASrut/+ 1min +45V	37	11	54.1667
GH146Gal4/+ 1min +45V	39	11	56		GH146Gal4>rut2080,UASrut 1min +45V	25	2	85.1852		rut2080,UASrut/+ 1min +45V	40	3	86.0465
GH146Gal4/+ 1min +45V	40	3	86.0465		GH146Gal4>rut2080,UASrut 1min +45V	56	18	51.3514		rut2080,UASrut/+ 1min +45V	39	16	41.8182
GH146Gal4/+ 1min +45V	58	24	41.4634		GH146Gal4>rut2080,UASrut 1min +45V	33	13	43.4783		rut2080,UASrut/+ 1min +45V	37	6	72.093
GH146Gal4/+ 1min +45V	39	4	81.3953		GH146Gal4>rut2080,UASrut 1min +45V	47	13	56.6667		rut2080,UASrut/+ 1min +45V	24	6	60
GH146Gal4/+ 1min +45V	52	13	60		GH146Gal4>rut2080,UASrut 1min +45V	52	8	73.3333		rut2080,UASrut/+ 1min +45V	40	4	81.8182
GH146Gal4/+ 1min +45V	52	13	60		GH146Gal4>rut2080,UASrut 1min +45V	48	15	52.381		rut2080,UASrut/+ 1min +45V	53	4	85.9649
GH146Gal4/+ 1min +45V	48	14	54.8387		GH146Gal4>rut2080,UASrut 1min +45V	41	18	38.9831		rut2080,UASrut/+ 1min +45V	42	10	61.5385
GH146Gal4/+ 1min +45V	23	11	35.2941		GH146Gal4>rut2080,UASrut 1min +45V	38	4	80.9524		rut2080,UASrut/+ 1min +45V	36	10	56.5217

## Sheet: 7E
FIG 7E
Genotype	Air	OCT	PI		Genotype	Air	OCT	PI		Genotype	Air	OCT	PI
MB247Gal4/+ AVD	44	4	83.3333		MB247Gal4>rut2080,UASrut AVD	59	12	66.1972		rut2080,UASrut/+ AVD	45	11	60.7143
MB247Gal4/+ AVD	52	7	76.2712		MB247Gal4>rut2080,UASrut AVD	53	16	53.6232		rut2080,UASrut/+ AVD	43	10	62.2642
MB247Gal4/+ AVD	42	3	86.6667		MB247Gal4>rut2080,UASrut AVD	46	4	84		rut2080,UASrut/+ AVD	31	9	55
MB247Gal4/+ AVD	53	1	96.2963		MB247Gal4>rut2080,UASrut AVD	38	19	33.3333		rut2080,UASrut/+ AVD	46	3	87.7551
MB247Gal4/+ AVD	60	6	81.8182		MB247Gal4>rut2080,UASrut AVD	42	10	61.5385		rut2080,UASrut/+ AVD	41	9	64
MB247Gal4/+ AVD	44	7	72.549		MB247Gal4>rut2080,UASrut AVD	45	20	38.4615		rut2080,UASrut/+ AVD	35	7	66.6667
MB247Gal4/+ AVD	30	18	25		MB247Gal4>rut2080,UASrut AVD	43	16	45.7627		rut2080,UASrut/+ AVD	33	17	32
MB247Gal4/+ AVD	39	9	62.5		MB247Gal4>rut2080,UASrut AVD	32	15	36.1702		rut2080,UASrut/+ AVD	23	13	27.7778
MB247Gal4/+ AVD	44	7	72.549		MB247Gal4>rut2080,UASrut AVD	40	9	63.2653		rut2080,UASrut/+ AVD	33	10	53.4884
MB247Gal4/+ AVD	40	10	60		MB247Gal4>rut2080,UASrut AVD	38	16	40.7407		rut2080,UASrut/+ AVD	40	29	15.942
MB247Gal4/+ AVD	40	3	86.0465		MB247Gal4>rut2080,UASrut AVD	42	7	71.4286
MB247Gal4/+ AVD	16	6	45.4545		MB247Gal4>rut2080,UASrut AVD	39	23	25.8065		rut2080,UASrut/+ 1min	44	17	44.2623
										rut2080,UASrut/+ 1min	39	18	36.8421
MB247Gal4/+ 1min	44	5	79.5918		MB247Gal4>rut2080,UASrut 1 min	32	20	23.0769		rut2080,UASrut/+ 1min	41	12	54.717
MB247Gal4/+ 1min	56	20	47.3684		MB247Gal4>rut2080,UASrut 1 min	41	17	41.3793		rut2080,UASrut/+ 1min	28	15	30.2326
MB247Gal4/+ 1min	49	9	68.9655		MB247Gal4>rut2080,UASrut 1 min	35	21	25		rut2080,UASrut/+ 1min	31	27	6.89655
MB247Gal4/+ 1min	55	3	89.6552		MB247Gal4>rut2080,UASrut 1 min	18	18	0		rut2080,UASrut/+ 1min	23	15	21.0526
MB247Gal4/+ 1min	45	9	66.6667		MB247Gal4>rut2080,UASrut 1 min	41	29	17.1429		rut2080,UASrut/+ 1min	30	24	11.1111
MB247Gal4/+ 1min	42	13	52.7273		MB247Gal4>rut2080,UASrut 1 min	32	19	25.4902		rut2080,UASrut/+ 1min	20	36	-28.5714
MB247Gal4/+ 1min	39	11	56		MB247Gal4>rut2080,UASrut 1 min	27	21	12.5		rut2080,UASrut/+ 1min	40	19	35.5932
MB247Gal4/+ 1min	33	11	50		MB247Gal4>rut2080,UASrut 1 min	36	26	16.129		rut2080,UASrut/+ 1min	28	26	3.7037
MB247Gal4/+ 1min	37	10	57.4468		MB247Gal4>rut2080,UASrut 1 min	26	25	1.96078		rut2080,UASrut/+ 1min	31	12	44.186
MB247Gal4/+ 1min	51	14	56.9231		MB247Gal4>rut2080,UASrut 1 min	49	29	25.641		rut2080,UASrut/+ 1min	36	19	30.9091
MB247Gal4/+ 1min +45V	52	6	79.3103		MB247Gal4>rut2080,UASrut 1min +45V	38	13	49.0196		rut2080,UASrut/+ 1min +45V	45	10	63.6364
MB247Gal4/+ 1min +45V	48	12	60		MB247Gal4>rut2080,UASrut 1min +45V	51	9	70		rut2080,UASrut/+ 1min +45V	56	10	69.697
MB247Gal4/+ 1min +45V	53	3	89.2857		MB247Gal4>rut2080,UASrut 1min +45V	40	4	81.8182		rut2080,UASrut/+ 1min +45V	43	12	56.3636
MB247Gal4/+ 1min +45V	50	8	72.4138		MB247Gal4>rut2080,UASrut 1min +45V	32	11	48.8372		rut2080,UASrut/+ 1min +45V	37	14	45.098
MB247Gal4/+ 1min +45V	63	2	93.8462		MB247Gal4>rut2080,UASrut 1min +45V	36	12	50		rut2080,UASrut/+ 1min +45V	47	10	64.9123
MB247Gal4/+ 1min +45V	26	19	15.5556		MB247Gal4>rut2080,UASrut 1min +45V	27	14	31.7073		rut2080,UASrut/+ 1min +45V	34	26	13.3333
MB247Gal4/+ 1min +45V	48	7	74.5455		MB247Gal4>rut2080,UASrut 1min +45V	22	11	33.3333		rut2080,UASrut/+ 1min +45V	35	17	34.6154
MB247Gal4/+ 1min +45V	50	7	75.4386		MB247Gal4>rut2080,UASrut 1min +45V	33	11	50		rut2080,UASrut/+ 1min +45V	29	9	52.6316
MB247Gal4/+ 1min +45V	38	10	58.3333		MB247Gal4>rut2080,UASrut 1min +45V	35	17	34.6154		rut2080,UASrut/+ 1min +45V	42	17	42.3729
MB247Gal4/+ 1min +45V	39	13	50		MB247Gal4>rut2080,UASrut 1min +45V	42	20	35.4839		rut2080,UASrut/+ 1min +45V	41	22	30.1587
MB247Gal4/+ 1min +45V	31	7	63.1579							rut2080,UASrut/+ 1min +45V	22	7	51.7241
MB247Gal4/+ 1min +45V	21	11	31.25

## Sheet: 7F
FIG 7F
Genotype	Air	OCT	PI		Genotype	Air	OCT	PI
w1118 AVD	68	14	65.8537		rut2080 AVD	56	10	69.697
w1118 AVD	59	17	55.2632		rut2080 AVD	56	6	80.6452
w1118 AVD	33	12	46.6667		rut2080 AVD	51	12	61.9048
w1118 AVD	60	9	73.913		rut2080 AVD	58	14	61.1111
w1118 AVD	51	9	70		rut2080 AVD	44	8	69.2308
w1118 AVD	43	6	75.5102		rut2080 AVD	60	17	55.8442
w1118 AVD	42	4	82.6087		rut2080 AVD	54	10	68.75
w1118 AVD	56	6	80.6452		rut2080 AVD	45	11	60.7143
w1118 AVD	41	12	54.717		rut2080 AVD	37	6	72.093
w1118 AVD	39	11	56		rut2080 AVD	36	12	50
w1118 AVD	62	8	77.1429		rut2080 AVD	34	4	78.9474
w1118 AVD	35	15	40		rut2080 AVD	44	8	69.2308
w1118 AVD	26	7	57.5758		rut2080 AVD	43	7	72
w1118 AVD	31	10	51.2195		rut2080 AVD	34	7	65.8537
w1118 AVD	35	13	45.8333		rut2080 AVD	27	6	63.6364
w1118 AVD	33	8	60.9756
					rut2080 4min	49	12	60.6557
w1118 4min	34	12	47.8261		rut2080 4min	45	5	80
w1118 4min	49	12	60.6557		rut2080 4min	50	13	58.7302
w1118 4min	29	27	3.57143		rut2080 4min	67	20	54.023
w1118 4min	53	23	39.4737		rut2080 4min	42	24	27.2727
w1118 4min	43	14	50.8772		rut2080 4min	38	6	72.7273
w1118 4min	40	19	35.5932		rut2080 4min	54	16	54.2857
w1118 4min	47	12	59.322		rut2080 4min	50	19	44.9275
w1118 4min	53	24	37.6623		rut2080 4min	36	16	38.4615
w1118 4min	44	9	66.0377		rut2080 4min	28	12	40
w1118 4min	25	19	13.6364		rut2080 4min	42	9	64.7059
w1118 4min	49	27	28.9474		rut2080 4min	34	17	33.3333
w1118 4min	46	32	17.9487		rut2080 4min	37	14	45.098
w1118 4min	25	8	51.5152		rut2080 4min	31	19	24
w1118 4min	20	13	21.2121		rut2080 4min	45	19	40.625
w1118 4min	23	17	15		rut2080 4min	23	8	48.3871
w1118 4min	15	18	-9.09091
					rut2080 4min +45V	50	13	58.7302
w1118 4min +45V	37	8	64.4444		rut2080 4min +45V	54	3	89.4737
w1118 4min +45V	32	15	36.1702		rut2080 4min +45V	60	17	55.8442
w1118 4min +45V	40	5	77.7778		rut2080 4min +45V	45	3	87.5
w1118 4min +45V	32	13	42.2222		rut2080 4min +45V	68	6	83.7838
w1118 4min +45V	35	13	45.8333		rut2080 4min +45V	54	11	66.1538
w1118 4min +45V	37	4	80.4878		rut2080 4min +45V	32	3	82.8571
w1118 4min +45V	43	7	72		rut2080 4min +45V	53	29	29.2683
w1118 4min +45V	45	6	76.4706		rut2080 4min +45V	43	3	86.9565
w1118 4min +45V	41	19	36.6667		rut2080 4min +45V	36	8	63.6364
w1118 4min +45V	28	15	30.2326		rut2080 4min +45V	43	3	86.9565
w1118 4min +45V	46	8	70.3704		rut2080 4min +45V	34	10	54.5455
w1118 4min +45V	30	13	39.5349		rut2080 4min +45V	42	2	90.9091
w1118 4min +45V	25	10	42.8571		rut2080 4min +45V	45	17	45.1613
w1118 4min +45V	28	15	30.2326		rut2080 4min +45V	42	10	61.5385
w1118 4min +45V	48	15	52.381		rut2080 4min +45V	45	8	69.8113
w1118 4min +45V	29	18	23.4043

## Sheet: 7G
FIG 7G
Genotype	Air	OCT	PI		Genotype	Air	OCT	PI
w1118 AVD	37	13	48		rut2080 AVD	41	15	46.4286
w1118 AVD	24	18	14.2857		rut2080 AVD	46	30	21.0526
w1118 AVD	41	16	43.8596		rut2080 AVD	45	13	55.1724
w1118 AVD	37	18	34.5455		rut2080 AVD	50	23	36.9863
w1118 AVD	32	15	36.1702		rut2080 AVD	53	23	39.4737
w1118 AVD	47	25	30.5556		rut2080 AVD	47	13	56.6667
w1118 AVD	40	17	40.3509		rut2080 AVD	54	23	40.2597
w1118 AVD	29	20	18.3673		rut2080 AVD	45	21	36.3636
w1118 AVD	38	17	38.1818		rut2080 AVD	59	16	57.3333
w1118 AVD	20	8	42.8571		rut2080 AVD	37	15	42.3077
w1118 AVD	34	34	0		rut2080 AVD	42	29	18.3099
w1118 AVD	33	29	6.45161		rut2080 AVD	38	14	46.1538
w1118 AVD	31	15	34.7826
w1118 AVD	40	16	42.8571		rut2080 30min	34	20	25.9259
w1118 AVD	31	28	5.08475		rut2080 30min	36	31	7.46269
					rut2080 30min	51	16	52.2388
w1118 30min	43	22	32.3077		rut2080 30min	54	7	77.0492
w1118 30min	25	22	6.38298		rut2080 30min	59	18	53.2468
w1118 30min	33	25	13.7931		rut2080 30min	46	11	61.4035
w1118 30min	30	22	15.3846		rut2080 30min	45	17	45.1613
w1118 30min	44	31	17.3333		rut2080 30min	34	18	30.7692
w1118 30min	31	23	14.8148		rut2080 30min	61	19	52.5
w1118 30min	34	32	3.0303		rut2080 30min	45	19	40.625
w1118 30min	35	24	18.6441		rut2080 30min	34	13	44.6809
w1118 30min	28	27	1.81818		rut2080 30min	35	13	45.8333
w1118 30min	12	19	-22.5806
w1118 30min	25	24	2.04082		rut2080 30min +yeast	31	15	34.7826
w1118 30min	21	15	16.6667		rut2080 30min +yeast	45	12	57.8947
w1118 30min	37	37	0		rut2080 30min +yeast	39	10	59.1837
w1118 30min	24	25	-2.04082		rut2080 30min +yeast	39	6	73.3333
					rut2080 30min +yeast	54	19	47.9452
w1118 30min +yeast	27	11	42.1053		rut2080 30min +yeast	55	11	66.6667
w1118 30min +yeast	27	19	17.3913		rut2080 30min +yeast	51	12	61.9048
w1118 30min +yeast	28	11	43.5897		rut2080 30min +yeast	34	23	19.2982
w1118 30min +yeast	33	11	50		rut2080 30min +yeast	24	20	9.09091
w1118 30min +yeast	39	23	25.8065		rut2080 30min +yeast	45	10	63.6364
w1118 30min +yeast	43	38	6.17284		rut2080 30min +yeast	48	15	52.381
w1118 30min +yeast	33	9	57.1429		rut2080 30min +yeast	38	10	58.3333
w1118 30min +yeast	40	12	53.8462
w1118 30min +yeast	24	29	-9.43396
w1118 30min +yeast	28	21	14.2857
w1118 30min +yeast	24	24	0
w1118 30min +yeast	21	21	0
w1118 30min +yeast	28	19	19.1489
w1118 30min +yeast	33	9	57.1429
