# Supplementary material for: Temporally specific engagement of distinct neuronal circuits regulating olfactory habituation in Drosophila
Source: eLife. 2018 Dec 21;7:e39569. doi: 10.7554/eLife.39569 (PMC6303106; doi:10.7554/eLife.39569)
Supplement: Figure 7—figure supplement 1—source data 1. [file elife-39569-fig7-figsupp1-data1.xlsx]

## Sheet: S3A
FIG S3A
Genotype	Air	OCT	PI
w1118 AVD	63	4	88.0597
w1118 AVD	52	16	52.9412
w1118 AVD	74	4	89.7436
w1118 AVD	70	16	62.7907
w1118 AVD	50	22	38.8889
w1118 AVD	72	12	71.4286
w1118 AVD	57	25	39.0244
w1118 AVD	46	4	84
w1118 AVD	58	4	87.0968
w1118 AVD	49	25	32.4324
w1118 AVD	55	21	44.7368
w1118 AVD	66	16	60.9756
w1118 AVD	67	20	54.023
w1118 AVD	68	18	58.1395
w1118 AVD	64	7	80.2817
w1118 AVD	54	26	35
w1118 30min	52	12	62.5
w1118 30min	60	13	64.3836
w1118 30min	63	12	68
w1118 30min	38	33	7.04225
w1118 30min	55	23	41.0256
w1118 30min	63	16	59.4937
w1118 30min	33	42	-12
w1118 30min	37	30	10.4478
w1118 30min	37	27	15.625
w1118 30min	51	27	30.7692
w1118 30min	48	17	47.6923
w1118 30min	51	31	24.3902
w1118 30min	50	34	19.0476
w1118 30min	68	21	52.809
w1118 30min	64	31	34.7368
w1118 30min	56	21	45.4545
w1118 10min x 3	43	26	24.6377
w1118 10min x 3	66	28	40.4255
w1118 10min x 3	42	33	12
w1118 10min x 3	53	22	41.3333
w1118 10min x 3	50	29	26.5823
w1118 10min x 3	72	30	41.1765
w1118 10min x 3	52	27	31.6456
w1118 10min x 3	53	20	45.2055
w1118 10min x 3	54	26	35
w1118 10min x 3	54	16	54.2857
w1118 10min x 3	47	24	32.3944
w1118 10min x 3	42	28	20
w1118 10min x 3	48	27	28
w1118 10min x 3	55	22	42.8571
w1118 10min x 3	59	20	49.3671

## Sheet: S3B
FIG S3B
Genotype	Air	OCT	PI
w1118 AVD	97	12	77.9817
w1118 AVD	69	23	50
w1118 AVD	49	12	60.6557
w1118 AVD	55	4	86.4407
w1118 AVD	63	23	46.5116
w1118 AVD	45	14	52.5424
w1118 AVD	55	14	59.4203
w1118 AVD	52	4	85.7143
w1118 AVD	55	15	57.1429
w1118 AVD	54	17	52.1127
w1118 30min	69	27	43.75
w1118 30min	65	25	44.4444
w1118 30min	46	30	21.0526
w1118 30min	41	15	46.4286
w1118 30min	64	24	45.4545
w1118 30min	51	22	39.726
w1118 30min	65	30	36.8421
w1118 30min	42	23	29.2308
w1118 30min	52	24	36.8421
w1118 30min	56	16	55.5556
w1118 30min +6min rest	57	11	67.6471
w1118 30min +6min rest	55	10	69.2308
w1118 30min +6min rest	23	14	24.3243
w1118 30min +6min rest	52	8	73.3333
w1118 30min +6min rest	59	33	28.2609
w1118 30min +6min rest	68	13	67.9012
w1118 30min +6min rest	54	14	58.8235
w1118 30min +6min rest	46	15	50.8197
w1118 30min +6min rest	42	13	52.7273
w1118 30min +6min rest	41	13	51.8519

## Sheet: S3C
FIG S3C
Genotype	Air	OCT	PI
w1118 AVD	73	36	33.945
w1118 AVD	56	1	96.4912
w1118 AVD	73	21	55.3191
w1118 AVD	52	11	65.0794
w1118 AVD	60	17	55.8442
w1118 AVD	63	9	75
w1118 AVD	75	35	36.3636
w1118 AVD	73	13	69.7674
w1118 AVD	82	26	51.8519
w1118 AVD	71	17	61.3636
w1118 30min	88	37	40.8
w1118 30min	55	28	32.5301
w1118 30min	53	24	37.6623
w1118 30min	45	26	26.7606
w1118 30min	20	23	-6.97674
w1118 30min	48	29	24.6753
w1118 30min	77	30	43.9252
w1118 30min	53	36	19.1011
w1118 30min	56	39	17.8947
w1118 30min	52	31	25.3012
w1118 30min +30min rest	52	21	42.4658
w1118 30min +30min rest	39	20	32.2034
w1118 30min +30min rest	31	9	55
w1118 30min +30min rest	50	19	44.9275
w1118 30min +30min rest	44	20	37.5
w1118 30min +30min rest	35	17	34.6154
w1118 30min +30min rest	47	15	51.6129
w1118 30min +30min rest	66	36	29.4118
w1118 30min +30min rest	34	10	54.5455
w1118 30min +30min rest	42	29	18.3099

## Sheet: S3D
FIG S3D
Genotype	Air	OCT	PI
TNT/+ AVD	25	23	4.16667
TNT/+ AVD	44	20	37.5
TNT/+ AVD	31	20	21.5686
TNT/+ AVD	43	23	30.303
TNT/+ AVD	46	7	73.5849
TNT/+ AVD	26	22	8.33333
TNT/+ AVD	51	10	67.2131
TNT/+ AVD	49	11	63.3333
TNT/+ AVD	50	19	44.9275
TNT/+ AVD	45	10	63.6364
TNT/+ AVD	44	19	39.6825
TNT/+ 30 min	35	27	12.9032
TNT/+ 30 min	34	28	9.67742
TNT/+ 30 min	45	33	15.3846
TNT/+ 30 min	46	22	35.2941
TNT/+ 30 min	22	22	0
TNT/+ 30 min	33	21	22.2222
TNT/+ 30 min	27	28	-1.81818
TNT/+ 30 min	25	19	13.6364
TNT/+ 30 min	42	19	37.7049
TNT/+ 30 min	32	25	12.2807
TNT/+ 30 min	24	31	-12.7273
TNT/+ 30 min +45V	28	33	-8.19672
TNT/+ 30 min +45V	26	22	8.33333
TNT/+ 30 min +45V	29	23	11.5385
TNT/+ 30 min +45V	37	23	23.3333
TNT/+ 30 min +45V	38	28	15.1515
TNT/+ 30 min +45V	36	20	28.5714
TNT/+ 30 min +45V	37	29	12.1212
TNT/+ 30 min +45V	26	18	18.1818
TNT/+ 30 min +45V	32	29	4.91803
TNT/+ 30 min +45V	29	24	9.43396
TNT/+ 30 min +45V	25	22	6.38298

## Sheet: S3E
FIG S3E
Genotype	Air	OCT	PI
TNT/+ AVD	43	10	62.2642
TNT/+ AVD	45	14	52.5424
TNT/+ AVD	38	23	24.5902
TNT/+ AVD	30	13	39.5349
TNT/+ AVD	47	24	32.3944
TNT/+ AVD	42	31	15.0685
TNT/+ AVD	42	17	42.3729
TNT/+ AVD	35	22	22.807
TNT/+ AVD	34	30	6.25
TNT/+ AVD	46	13	55.9322
TNT/+ 30 min	31	20	21.5686
TNT/+ 30 min	34	27	11.4754
TNT/+ 30 min	23	17	15
TNT/+ 30 min	29	12	41.4634
TNT/+ 30 min	22	35	-22.807
TNT/+ 30 min	30	35	-7.69231
TNT/+ 30 min	48	32	20
TNT/+ 30 min	35	26	14.7541
TNT/+ 30 min	24	39	-23.8095
TNT/+ 30 min	34	25	15.2542
TNT/+ 30 min +Vx	31	31	0
TNT/+ 30 min +Vx	35	29	9.375
TNT/+ 30 min +Vx	36	23	22.0339
TNT/+ 30 min +Vx	31	21	19.2308
TNT/+ 30 min +Vx	29	19	20.8333
TNT/+ 30 min +Vx	31	27	6.89655
TNT/+ 30 min +Vx	31	41	-13.8889
TNT/+ 30 min +Vx	32	30	3.22581
TNT/+ 30 min +Vx	41	30	15.493

## Sheet: S3F
FIG S3F
Genotype	Air	OCT	PI
TNT/+ AVD	55	22	42.8571
TNT/+ AVD	51	27	30.7692
TNT/+ AVD	47	12	59.322
TNT/+ AVD	50	17	49.2537
TNT/+ AVD	37	24	21.3115
TNT/+ AVD	44	16	46.6667
TNT/+ AVD	32	14	39.1304
TNT/+ AVD	50	17	49.2537
TNT/+ AVD	37	24	21.3115
TNT/+ AVD	44	16	46.6667
TNT/+ AVD	32	14	39.1304
TNT/+ 30 min	27	27	0
TNT/+ 30 min	35	24	18.6441
TNT/+ 30 min	30	25	9.09091
TNT/+ 30 min	38	23	24.5902
TNT/+ 30 min	26	24	4
TNT/+ 30 min	23	17	15
TNT/+ 30 min	26	23	6.12245
TNT/+ 30 min	22	8	46.6667
TNT/+ 30 min	21	17	10.5263
TNT/+ 30 min	23	17	15
TNT/+ 30 min	26	23	6.12245
TNT/+ 30 min	22	8	46.6667
TNT/+ 30 min +yeast	43	20	36.5079
TNT/+ 30 min +yeast	31	14	37.7778
TNT/+ 30 min +yeast	26	20	13.0435
TNT/+ 30 min +yeast	46	18	43.75
TNT/+ 30 min +yeast	42	16	44.8276
TNT/+ 30 min +yeast	29	17	26.087
TNT/+ 30 min +yeast	32	10	52.381
TNT/+ 30 min +yeast	18	10	28.5714
TNT/+ 30 min +yeast	31	18	26.5306
TNT/+ 30 min +yeast	29	17	26.087
TNT/+ 30 min +yeast	32	10	52.381
TNT/+ 30 min +yeast	31	18	26.5306
