# Supplementary material for: Temporally specific engagement of distinct neuronal circuits regulating olfactory habituation in Drosophila
Source: eLife. 2018 Dec 21;7:e39569. doi: 10.7554/eLife.39569 (PMC6303106; doi:10.7554/eLife.39569)
Supplement: Source data1. [file elife-39569-data1.xlsx]

## Sheet: Gal4+ 1min
Table 2
Genotype	Air	OCT	PI		Genotype	Air	OCT	PI		Genotype	Air	OCT	PI		Genotype	Air	OCT	PI		Genotype	Air	OCT	PI		Genotype	Air	OCT	PI		Genotype	Air	OCT	PI		Genotype	Air	OCT	PI		Genotype	Air	OCT	PI		Genotype	Air	OCT	PI
LN1Gal4/+ AVD	26	3	79.3103		GH298Gal4/+ AVD	39	10	59.1837		krasGal4/+ AVD	38	5	76.7442		GH146Gal4/+ AVD	60	2	93.5484		APLGal4/+ AVD	40	4	81.8182		MZ699Gal4/+ AVD	52	4	85.7143		MB247Gal4/+ AVD	15	1	87.5		ok72Gal4/+ AVD	71	3	91.8919		ok72Gal4,MBG80/+ AVD	66	7	80.8219		C739Gal4/+ AVD	55	8	74.6032
LN1Gal4/+ AVD	22	4	69.2308		GH298Gal4/+ AVD	49	4	84.9057		krasGal4/+ AVD	55	10	69.2308		GH146Gal4/+ AVD	40	6	73.913		APLGal4/+ AVD	23	3	76.9231		MZ699Gal4/+ AVD	52	4	85.7143		MB247Gal4/+ AVD	27	1	92.8571		ok72Gal4/+ AVD	68	11	72.1519		ok72Gal4,MBG80/+ AVD	43	3	86.9565		C739Gal4/+ AVD	44	1	95.5556
LN1Gal4/+ AVD	43	6	75.5102		GH298Gal4/+ AVD	30	4	76.4706		krasGal4/+ AVD	47	15	51.6129		GH146Gal4/+ AVD	53	1	96.2963		APLGal4/+ AVD	55	2	92.9825		MZ699Gal4/+ AVD	54	1	96.3636		MB247Gal4/+ AVD	77	10	77.0115		ok72Gal4/+ AVD	67	7	81.0811		ok72Gal4,MBG80/+ AVD	109	11	81.6667		C739Gal4/+ AVD	59	8	76.1194
LN1Gal4/+ AVD	37	6	72.093		GH298Gal4/+ AVD	60	15	60		krasGal4/+ AVD	52	13	60		GH146Gal4/+ AVD	58	9	73.1343		APLGal4/+ AVD	49	9	68.9655		MZ699Gal4/+ AVD	42	4	82.6087		MB247Gal4/+ AVD	58	28	34.8837		ok72Gal4/+ AVD	58	9	73.1343		ok72Gal4,MBG80/+ AVD	60	17	55.8442		C739Gal4/+ AVD	70	2	94.4444
LN1Gal4/+ AVD	25	1	92.3077		GH298Gal4/+ AVD	41	6	74.4681		krasGal4/+ AVD	60	29	34.8315		GH146Gal4/+ AVD	59	6	81.5385		APLGal4/+ AVD	43	9	65.3846		MZ699Gal4/+ AVD	43	2	91.1111		MB247Gal4/+ AVD	44	4	83.3333		ok72Gal4/+ AVD	57	5	83.871		ok72Gal4,MBG80/+ AVD	95	5	90		C739Gal4/+ AVD	54	8	74.1935
LN1Gal4/+ AVD	47	12	59.322		GH298Gal4/+ AVD	56	16	55.5556		krasGal4/+ AVD	48	12	60		GH146Gal4/+ AVD	50	2	92.3077		APLGal4/+ AVD	59	8	76.1194		MZ699Gal4/+ AVD	26	0	100		MB247Gal4/+ AVD	52	11	65.0794		ok72Gal4/+ AVD	54	6	80		ok72Gal4,MBG80/+ AVD	65	3	91.1765		C739Gal4/+ AVD	44	2	91.3043
LN1Gal4/+ AVD	70	5	86.6667		GH298Gal4/+ AVD	68	5	86.3014		krasGal4/+ AVD	62	12	67.5676		GH146Gal4/+ AVD	55	9	71.875		APLGal4/+ AVD	47	1	95.8333		MZ699Gal4/+ AVD	36	0	100		MB247Gal4/+ AVD	53	9	70.9677		ok72Gal4/+ AVD	44	2	91.3043		ok72Gal4,MBG80/+ AVD	38	4	80.9524		C739Gal4/+ AVD	58	4	87.0968
LN1Gal4/+ AVD	76	27	47.5728		GH298Gal4/+ AVD	48	9	68.4211		krasGal4/+ AVD	41	27	20.5882		GH146Gal4/+ AVD	62	4	87.8788		APLGal4/+ AVD	54	7	77.0492		MZ699Gal4/+ AVD	29	1	93.3333		MB247Gal4/+ AVD	21	9	40		ok72Gal4/+ AVD	46	1	95.7447		ok72Gal4,MBG80/+ AVD	42	3	86.6667		C739Gal4/+ AVD	47	16	49.2063
LN1Gal4/+ AVD	64	4	88.2353		GH298Gal4/+ AVD	48	9	68.4211		krasGal4/+ AVD	47	17	46.875		GH146Gal4/+ AVD	59	7	78.7879		APLGal4/+ AVD	34	3	83.7838		MZ699Gal4/+ AVD	57	1	96.5517		MB247Gal4/+ AVD	48	10	65.5172		ok72Gal4/+ AVD	88	8	83.3333		ok72Gal4,MBG80/+ AVD	54	4	86.2069		C739Gal4/+ AVD	41	2	90.6977
LN1Gal4/+ AVD	57	8	75.3846		GH298Gal4/+ AVD	73	7	82.5		krasGal4/+ AVD	53	19	47.2222		GH146Gal4/+ AVD	89	2	95.6044		APLGal4/+ AVD	38	4	80.9524		MZ699Gal4/+ AVD	50	3	88.6792		MB247Gal4/+ AVD	33	2	88.5714		ok72Gal4/+ AVD	53	13	60.6061		ok72Gal4,MBG80/+ AVD	46	7	73.5849		C739Gal4/+ AVD	63	4	88.0597
										krasGal4/+ AVD	58	19	50.6494		GH146Gal4/+ AVD	54	6	80							MZ699Gal4/+ AVD	60	1	96.7213		MB247Gal4/+ AVD	65	3	91.1765							ok72Gal4,MBG80/+ AVD	74	4	89.7436
LN1Gal4/+ 1 min	46	16	48.3871		GH298Gal4/+ 1 min	41	15	46.4286		krasGal4/+ AVD	55	19	48.6486		GH146Gal4/+ AVD	57	11	67.6471		APLGal4/+ 1 min	34	11	51.1111		MZ699Gal4/+ AVD	48	1	95.9184		MB247Gal4/+ AVD	63	9	75		ok72Gal4/+ 1 min	57	13	62.8571		ok72Gal4,MBG80/+ AVD	65	9	75.6757		C739Gal4/+ 1 min	57	13	62.8571
LN1Gal4/+ 1 min	52	8	73.3333		GH298Gal4/+ 1 min	53	4	85.9649												APLGal4/+ 1 min	29	15	31.8182							MB247Gal4/+ AVD	69	6	84		ok72Gal4/+ 1 min	56	22	43.5897		ok72Gal4,MBG80/+ AVD	52	10	67.7419		C739Gal4/+ 1 min	49	10	66.1017
LN1Gal4/+ 1 min	49	10	66.1017		GH298Gal4/+ 1 min	61	17	56.4103		krasGal4/+ 1 min	57	31	29.5455		GH146Gal4/+ 1 min	58	4	87.0968		APLGal4/+ 1 min	38	6	72.7273		MZ699Gal4/+ 1 min	52	5	82.4561		MB247Gal4/+ AVD	59	11	68.5714		ok72Gal4/+ 1 min	45	8	69.8113		ok72Gal4,MBG80/+ AVD	47	21	38.2353		C739Gal4/+ 1 min	43	12	56.3636
LN1Gal4/+ 1 min	33	13	43.4783		GH298Gal4/+ 1 min	42	35	9.09091		krasGal4/+ 1 min	40	21	31.1475		GH146Gal4/+ 1 min	42	1	95.3488		APLGal4/+ 1 min	38	7	68.8889		MZ699Gal4/+ 1 min	39	10	59.1837							ok72Gal4/+ 1 min	63	27	40							C739Gal4/+ 1 min	50	15	53.8462
LN1Gal4/+ 1 min	66	9	76		GH298Gal4/+ 1 min	55	9	71.875		krasGal4/+ 1 min	37	29	12.1212		GH146Gal4/+ 1 min	63	4	88.0597		APLGal4/+ 1 min	72	22	53.1915		MZ699Gal4/+ 1 min	43	4	82.9787		MB247Gal4/+ 1 min	26	5	67.7419		ok72Gal4/+ 1 min	43	4	82.9787		ok72Gal4,MBG80/+ 1min	62	5	85.0746		C739Gal4/+ 1 min	33	1	94.1176
LN1Gal4/+ 1 min	59	16	57.3333		GH298Gal4/+ 1 min	53	26	34.1772		krasGal4/+ 1 min	39	35	5.40541		GH146Gal4/+ 1 min	59	5	84.375		APLGal4/+ 1 min	59	2	93.4426		MZ699Gal4/+ 1 min	33	4	78.3784		MB247Gal4/+ 1 min	35	3	84.2105		ok72Gal4/+ 1 min	58	11	68.1159		ok72Gal4,MBG80/+ 1min	67	5	86.1111		C739Gal4/+ 1 min	32	6	68.4211
LN1Gal4/+ 1 min	39	23	25.8065		GH298Gal4/+ 1 min	58	17	54.6667		krasGal4/+ 1 min	45	23	32.3529		GH146Gal4/+ 1 min	66	9	76		APLGal4/+ 1 min	65	27	41.3043		MZ699Gal4/+ 1 min	33	4	78.3784		MB247Gal4/+ 1 min	51	18	47.8261		ok72Gal4/+ 1 min	40	6	73.913		ok72Gal4,MBG80/+ 1min	70	6	84.2105		C739Gal4/+ 1 min	55	9	71.875
LN1Gal4/+ 1 min	64	25	43.8202		GH298Gal4/+ 1 min	44	24	29.4118		krasGal4/+ 1 min	43	17	43.3333		GH146Gal4/+ 1 min	45	13	55.1724		APLGal4/+ 1 min	56	11	67.1642		MZ699Gal4/+ 1 min	36	5	75.6098		MB247Gal4/+ 1 min	58	16	56.7568		ok72Gal4/+ 1 min	40	10	60		ok72Gal4,MBG80/+ 1min	65	15	62.5		C739Gal4/+ 1 min	50	4	85.1852
LN1Gal4/+ 1 min	55	11	66.6667		GH298Gal4/+ 1 min	49	25	32.4324		krasGal4/+ 1 min	54	24	38.4615		GH146Gal4/+ 1 min	53	14	58.209		APLGal4/+ 1 min	53	8	73.7705		MZ699Gal4/+ 1 min	33	6	69.2308		MB247Gal4/+ 1 min	59	15	59.4595		ok72Gal4/+ 1 min	66	2	94.1176		ok72Gal4,MBG80/+ 1min	72	12	71.4286		C739Gal4/+ 1 min	59	8	76.1194
LN1Gal4/+ 1 min	77	21	57.1429		GH298Gal4/+ 1 min	64	17	58.0247		krasGal4/+ 1 min	52	25	35.0649		GH146Gal4/+ 1 min	63	13	65.7895		APLGal4/+ 1 min	26	10	44.4444		MZ699Gal4/+ 1 min	36	5	75.6098		MB247Gal4/+ 1 min	49	12	60.6557		ok72Gal4/+ 1 min	68	6	83.7838		ok72Gal4,MBG80/+ 1min	51	29	27.5		C739Gal4/+ 1 min	34	9	58.1395
LN1Gal4/+ 1 min	50	19	44.9275							krasGal4/+ 1 min	45	29	21.6216		GH146Gal4/+ 1 min	52	8	73.3333		APLGal4/+ 1 min	52	7	76.2712		MZ699Gal4/+ 1 min	58	4	87.0968		MB247Gal4/+ 1 min	45	10	63.6364							ok72Gal4,MBG80/+ 1min	39	4	81.3953
					GH298Gal4/+ 1 min +45V	44	13	54.386		krasGal4/+ 1 min	56	35	23.0769		GH146Gal4/+ 1 min	71	13	69.0476		APLGal4/+ 1 min	55	6	80.3279		MZ699Gal4/+ 1 min	49	7	75		MB247Gal4/+ 1 min	55	3	89.6552		ok72Gal4/+ 1 min +45V	73	13	69.7674		ok72Gal4,MBG80/+ 1min	49	9	68.9655		C739Gal4/+ 1 min +45V	48	11	62.7119
LN1Gal4/+ 1 min +45V	36	7	67.4419		GH298Gal4/+ 1 min +45V	30	8	57.8947							GH146Gal4/+ 1 min	49	7	75							MZ699Gal4/+ 1 min	45	3	87.5		MB247Gal4/+ 1 min	36	3	84.6154		ok72Gal4/+ 1 min +45V	56	16	55.5556		ok72Gal4,MBG80/+ 1min	56	10	69.697		C739Gal4/+ 1 min +45V	59	14	61.6438
LN1Gal4/+ 1 min +45V	42	5	78.7234		GH298Gal4/+ 1 min +45V	36	3	84.6154		krasGal4/+ 1 min +45V	62	13	65.3333							APLGal4/+ 1 min +45V	38	0	100		MZ699Gal4/+ 1 min	40	2	90.4762		MB247Gal4/+ 1 min	36	2	89.4737		ok72Gal4/+ 1 min +45V	71	12	71.0843		ok72Gal4,MBG80/+ 1min	39	18	36.8421		C739Gal4/+ 1 min +45V	56	9	72.3077
LN1Gal4/+ 1 min +45V	39	12	52.9412		GH298Gal4/+ 1 min +45V	50	5	81.8182		krasGal4/+ 1 min +45V	54	12	63.6364		GH146Gal4/+ 1 min +45V	79	5	88.0952		APLGal4/+ 1 min +45V	46	14	53.3333							MB247Gal4/+ 1 min	53	20	45.2055		ok72Gal4/+ 1 min +45V	68	27	43.1579		ok72Gal4,MBG80/+ 1min	63	12	68		C739Gal4/+ 1 min +45V	56	11	67.1642
LN1Gal4/+ 1 min +45V	63	7	80		GH298Gal4/+ 1 min +45V	56	16	55.5556		krasGal4/+ 1 min +45V	67	9	76.3158		GH146Gal4/+ 1 min +45V	48	3	88.2353		APLGal4/+ 1 min +45V	55	4	86.4407		MZ699Gal4/+ 1 min +45V	41	2	90.6977		MB247Gal4/+ 1 min	55	22	42.8571		ok72Gal4/+ 1 min +45V	48	4	84.6154		ok72Gal4,MBG80/+ 1min	61	13	64.8649		C739Gal4/+ 1 min +45V	40	5	77.7778
LN1Gal4/+ 1 min +45V	40	2	90.4762		GH298Gal4/+ 1 min +45V	33	8	60.9756		krasGal4/+ 1 min +45V	57	19	50		GH146Gal4/+ 1 min +45V	52	3	89.0909		APLGal4/+ 1 min +45V	52	14	57.5758		MZ699Gal4/+ 1 min +45V	48	8	71.4286		MB247Gal4/+ 1 min	51	17	50		ok72Gal4/+ 1 min +45V	56	13	62.3188		ok72Gal4,MBG80/+ 1min	59	23	43.9024		C739Gal4/+ 1 min +45V	34	3	83.7838
LN1Gal4/+ 1 min +45V	46	22	35.2941		GH298Gal4/+ 1 min +45V	51	17	50		krasGal4/+ 1 min +45V	68	27	43.1579		GH146Gal4/+ 1 min +45V	48	8	71.4286		APLGal4/+ 1 min +45V	62	6	82.3529		MZ699Gal4/+ 1 min +45V	39	3	85.7143		MB247Gal4/+ 1 min	49	27	28.9474		ok72Gal4/+ 1 min +45V	71	3	91.8919		ok72Gal4,MBG80/+ 1min	49	8	71.9298		C739Gal4/+ 1 min +45V	68	5	86.3014
LN1Gal4/+ 1 min +45V	71	7	82.0513		GH298Gal4/+ 1 min +45V	54	8	74.1935		krasGal4/+ 1 min +45V	59	38	21.6495		GH146Gal4/+ 1 min +45V	68	26	44.6809		APLGal4/+ 1 min +45V	49	5	81.4815		MZ699Gal4/+ 1 min +45V	51	5	82.1429							ok72Gal4/+ 1 min +45V	44	3	87.234							C739Gal4/+ 1 min +45V	71	13	69.0476
LN1Gal4/+ 1 min +45V	63	15	61.5385		GH298Gal4/+ 1 min +45V	68	23	49.4505		krasGal4/+ 1 min +45V	61	14	62.6667		GH146Gal4/+ 1 min +45V	55	17	52.7778		APLGal4/+ 1 min +45V	57	6	80.9524		MZ699Gal4/+ 1 min +45V	29	1	93.3333		MB247Gal4/+ 1 min +45V	30	2	87.5		ok72Gal4/+ 1 min +45V	22	3	76		ok72Gal4,MBG80/+ 1min +45V	54	11	66.1538		C739Gal4/+ 1 min +45V	82	19	62.3762
LN1Gal4/+ 1 min +45V	52	18	48.5714		GH298Gal4/+ 1 min +45V	56	15	57.7465		krasGal4/+ 1 min +45V	46	9	67.2727		GH146Gal4/+ 1 min +45V	58	3	90.1639		APLGal4/+ 1 min +45V	43	3	86.9565		MZ699Gal4/+ 1 min +45V	47	2	91.8367		MB247Gal4/+ 1 min +45V	32	5	72.973		ok72Gal4/+ 1 min +45V	27	4	74.1935		ok72Gal4,MBG80/+ 1min +45V	48	7	74.5455		C739Gal4/+ 1 min +45V	53	12	63.0769
LN1Gal4/+ 1 min +45V	59	22	45.679							krasGal4/+ 1 min +45V	78	21	57.5758		GH146Gal4/+ 1 min +45V	57	4	86.8852		APLGal4/+ 1 min +45V	58	7	78.4615		MZ699Gal4/+ 1 min +45V	34	4	78.9474		MB247Gal4/+ 1 min +45V	35	2	89.1892		ok72Gal4/+ 1 min +45V	28	3	80.6452		ok72Gal4,MBG80/+ 1min +45V	69	5	86.4865
										krasGal4/+ 1 min +45V	58	5	84.127		GH146Gal4/+ 1 min +45V	67	3	91.4286		APLGal4/+ 1 min +45V	41	6	74.4681		MZ699Gal4/+ 1 min +45V	29	5	70.5882		MB247Gal4/+ 1 min +45V	43	2	91.1111		ok72Gal4/+ 1 min +45V	27	7	58.8235		ok72Gal4,MBG80/+ 1min +45V	69	11	72.5
										krasGal4/+ 1 min +45V	39	26	20		GH146Gal4/+ 1 min +45V	71	4	89.3333							MZ699Gal4/+ 1 min +45V	46	1	95.7447		MB247Gal4/+ 1 min +45V	44	2	91.3043							ok72Gal4,MBG80/+ 1min +45V	74	6	85
										krasGal4/+ 1 min +45V	51	27	30.7692		GH146Gal4/+ 1 min +45V	56	5	83.6066							MZ699Gal4/+ 1 min +45V	61	2	93.6508		MB247Gal4/+ 1 min +45V	45	6	76.4706							ok72Gal4,MBG80/+ 1min +45V	69	7	81.5789
															GH146Gal4/+ 1 min +45V	43	27	22.8571							MZ699Gal4/+ 1 min +45V	56	0	100		MB247Gal4/+ 1 min +45V	43	9	65.3846							ok72Gal4,MBG80/+ 1min +45V	30	2	87.5
																									MZ699Gal4/+ 1 min +45V	57	6	80.9524		MB247Gal4/+ 1 min +45V	47	4	84.3137							ok72Gal4,MBG80/+ 1min +45V	30	9	53.8462
																														MB247Gal4/+ 1 min +45V	49	1	96							ok72Gal4,MBG80/+ 1min +45V	66	23	48.3146
																														MB247Gal4/+ 1 min +45V	62	8	77.1429							ok72Gal4,MBG80/+ 1min +45V	68	3	91.5493
																														MB247Gal4/+ 1 min +45V	38	13	49.0196							ok72Gal4,MBG80/+ 1min +45V	64	6	82.8571
																														MB247Gal4/+ 1 min +45V	61	3	90.625							ok72Gal4,MBG80/+ 1min +45V	68	4	88.8889
																														MB247Gal4/+ 1 min +45V	48	17	47.6923
																														MB247Gal4/+ 1 min +45V	56	8	75
																														MB247Gal4/+ 1 min +45V	59	11	68.5714
																														MB247Gal4/+ 1 min +45V	65	4	88.4058
																														MB247Gal4/+ 1 min +45V	50	11	63.9344
[truncated: 16 more columns]
