# Supplementary material for: Temporally specific engagement of distinct neuronal circuits regulating olfactory habituation in Drosophila
Source: eLife. 2018 Dec 21;7:e39569. doi: 10.7554/eLife.39569 (PMC6303106; doi:10.7554/eLife.39569)
Supplement: Source data 2. [file elife-39569-data2.xlsx]

## Sheet: Gal4+ 4min
Table 3
Genotype	Air	OCT	PI		Genotype	Air	OCT	PI		Genotype	Air	OCT	PI		Genotype	Air	OCT	PI		Genotype	Air	OCT	PI
LN1Gal4/+ AVD	44	20	37.5		krasGal4/+ AVD	31	10	51.2195		GH146Gal4/+ AVD	60	8	76.4706		MZ699Gal4/+ AVD	53	25	35.8974		MB247Gal4/+ AVD	48	8	71.4286
LN1Gal4/+ AVD	59	28	35.6322		krasGal4/+ AVD	42	5	78.7234		GH146Gal4/+ AVD	53	15	55.8824		MZ699Gal4/+ AVD	62	14	63.1579		MB247Gal4/+ AVD	48	3	88.2353
LN1Gal4/+ AVD	68	23	49.4505		krasGal4/+ AVD	19	9	35.7143		GH146Gal4/+ AVD	50	4	85.1852		MZ699Gal4/+ AVD	43	5	79.1667		MB247Gal4/+ AVD	61	1	96.7742
LN1Gal4/+ AVD	61	20	50.6173		krasGal4/+ AVD	46	26	27.7778		GH146Gal4/+ AVD	23	10	39.3939		MZ699Gal4/+ AVD	43	6	75.5102		MB247Gal4/+ AVD	68	9	76.6234
LN1Gal4/+ AVD	37	6	72.093		krasGal4/+ AVD	27	5	68.75		GH146Gal4/+ AVD	29	9	52.6316		MZ699Gal4/+ AVD	28	10	47.3684		MB247Gal4/+ AVD	29	9	52.6316
LN1Gal4/+ AVD	39	3	85.7143		krasGal4/+ AVD	60	17	55.8442		GH146Gal4/+ AVD	66	7	80.8219		MZ699Gal4/+ AVD	39	9	62.5		MB247Gal4/+ AVD	39	3	85.7143
LN1Gal4/+ AVD	50	4	85.1852		krasGal4/+ AVD	28	5	69.697		GH146Gal4/+ AVD	57	4	86.8852		MZ699Gal4/+ AVD	57	14	60.5634		MB247Gal4/+ AVD	41	11	57.6923
LN1Gal4/+ AVD	29	13	38.0952		krasGal4/+ AVD	32	10	52.381		GH146Gal4/+ AVD	62	5	85.0746		MZ699Gal4/+ AVD	63	12	68		MB247Gal4/+ AVD	46	4	84
LN1Gal4/+ AVD	39	7	69.5652		krasGal4/+ AVD	34	7	65.8537		GH146Gal4/+ AVD	61	5	84.8485		MZ699Gal4/+ AVD	38	1	94.8718		MB247Gal4/+ AVD	37	7	68.1818
LN1Gal4/+ AVD	28	14	33.3333		krasGal4/+ AVD	38	16	40.7407		GH146Gal4/+ AVD	35	3	84.2105		MZ699Gal4/+ AVD	57	5	83.871		MB247Gal4/+ AVD	39	1	95
LN1Gal4/+ AVD	49	16	50.7692		krasGal4/+ AVD	56	19	49.3333		GH146Gal4/+ AVD	48	8	71.4286		MZ699Gal4/+ AVD	41	7	70.8333		MB247Gal4/+ AVD	44	4	83.3333
LN1Gal4/+ AVD	61	5	84.8485		krasGal4/+ AVD	69	18	58.6207		GH146Gal4/+ AVD	64	13	66.2338		MZ699Gal4/+ AVD	49	5	81.4815		MB247Gal4/+ AVD	39	0	100
										GH146Gal4/+ AVD	61	5	84.8485							MB247Gal4/+ AVD	36	3	84.6154
LN1Gal4/+ 4min	72	37	32.1101		krasGal4/+ 4min	29	24	9.43396		GH146Gal4/+ AVD	40	1	95.122		MZ699Gal4/+ 4min	67	38	27.619		MB247Gal4/+ AVD	33	14	40.4255
LN1Gal4/+ 4min	40	36	5.26316		krasGal4/+ 4min	28	22	12		GH146Gal4/+ AVD	50	1	96.0784		MZ699Gal4/+ 4min	39	16	41.8182
LN1Gal4/+ 4min	55	36	20.8791		krasGal4/+ 4min	33	19	26.9231		GH146Gal4/+ AVD	52	3	89.0909		MZ699Gal4/+ 4min	31	23	14.8148		MB247Gal4/+ 4 min	44	8	69.2308
LN1Gal4/+ 4min	42	44	-2.32558		krasGal4/+ 4min	21	24	-6.66667							MZ699Gal4/+ 4min	31	5	72.2222		MB247Gal4/+ 4 min	50	15	53.8462
LN1Gal4/+ 4min	30	28	3.44828		krasGal4/+ 4min	23	22	2.22222		GH146Gal4/+ 4min	58	12	65.7143		MZ699Gal4/+ 4min	34	17	33.3333		MB247Gal4/+ 4 min	28	10	47.3684
LN1Gal4/+ 4min	43	22	32.3077		krasGal4/+ 4min	31	23	14.8148		GH146Gal4/+ 4min	50	25	33.3333		MZ699Gal4/+ 4min	34	10	54.5455		MB247Gal4/+ 4 min	27	15	28.5714
LN1Gal4/+ 4min	27	22	10.2041		krasGal4/+ 4min	20	23	-6.97674		GH146Gal4/+ 4min	50	13	58.7302		MZ699Gal4/+ 4min	62	33	30.5263		MB247Gal4/+ 4 min	59	16	57.3333
LN1Gal4/+ 4min	33	23	17.8571		krasGal4/+ 4min	26	31	-8.77193		GH146Gal4/+ 4min	53	20	45.2055		MZ699Gal4/+ 4min	25	37	-19.3548		MB247Gal4/+ 4 min	42	24	27.2727
LN1Gal4/+ 4min	26	36	-16.129		krasGal4/+ 4min	33	13	43.4783		GH146Gal4/+ 4min	38	4	80.9524		MZ699Gal4/+ 4min	37	11	54.1667		MB247Gal4/+ 4 min	27	10	45.9459
LN1Gal4/+ 4min	44	25	27.5362		krasGal4/+ 4min	21	21	0		GH146Gal4/+ 4min	49	20	42.029		MZ699Gal4/+ 4min	55	8	74.6032		MB247Gal4/+ 4 min	35	14	42.8571
LN1Gal4/+ 4min	41	17	41.3793		krasGal4/+ 4min	55	23	41.0256		GH146Gal4/+ 4min	51	20	43.662		MZ699Gal4/+ 4min	27	24	5.88235		MB247Gal4/+ 4 min	28	7	60
LN1Gal4/+ 4min	35	31	6.06061		krasGal4/+ 4min	54	36	20		GH146Gal4/+ 4min	42	32	13.5135		MZ699Gal4/+ 4min	49	17	48.4848		MB247Gal4/+ 4 min	31	13	40.9091
					krasGal4/+ 4min	59	28	35.6322		GH146Gal4/+ 4min	40	27	19.403		MZ699Gal4/+ 4min	35	13	45.8333		MB247Gal4/+ 4 min	35	21	25
LN1Gal4/+ 4min +45V	77	25	50.9804		krasGal4/+ 4min	48	22	37.1429		GH146Gal4/+ 4min	44	9	66.0377		MZ699Gal4/+ 4min	41	16	43.8596		MB247Gal4/+ 4 min	25	20	11.1111
LN1Gal4/+ 4min +45V	62	23	45.8824							GH146Gal4/+ 4min	54	16	54.2857							MB247Gal4/+ 4 min	46	21	37.3134
LN1Gal4/+ 4min +45V	61	13	64.8649		krasGal4/+ 4min +45V	47	15	51.6129		GH146Gal4/+ 4min	50	12	61.2903		MZ699Gal4/+ 4min +45V	70	9	77.2152		MB247Gal4/+ 4 min	33	13	43.4783
LN1Gal4/+ 4min +45V	53	18	49.2958		krasGal4/+ 4min +45V	31	10	51.2195		GH146Gal4/+ 4min	39	7	69.5652		MZ699Gal4/+ 4min +45V	59	24	42.1687		MB247Gal4/+ 4 min	42	18	40
LN1Gal4/+ 4min +45V	69	5	86.4865		krasGal4/+ 4min +45V	35	19	29.6296		GH146Gal4/+ 4min	46	14	53.3333		MZ699Gal4/+ 4min +45V	37	5	76.1905		MB247Gal4/+ 4 min	30	20	20
LN1Gal4/+ 4min +45V	53	11	65.625		krasGal4/+ 4min +45V	27	14	31.7073		GH146Gal4/+ 4min	27	20	14.8936		MZ699Gal4/+ 4min +45V	33	13	43.4783		MB247Gal4/+ 4 min	26	9	48.5714
LN1Gal4/+ 4min +45V	51	10	67.2131		krasGal4/+ 4min +45V	25	12	35.1351							MZ699Gal4/+ 4min +45V	42	6	75		MB247Gal4/+ 4 min	21	15	16.6667
LN1Gal4/+ 4min +45V	37	17	37.037		krasGal4/+ 4min +45V	33	11	50		GH146Gal4/+ 4min +45V	72	14	67.4419		MZ699Gal4/+ 4min +45V	48	10	65.5172
LN1Gal4/+ 4min +45V	41	12	54.717		krasGal4/+ 4min +45V	48	18	45.4545		GH146Gal4/+ 4min +45V	61	14	62.6667		MZ699Gal4/+ 4min +45V	55	15	57.1429		MB247Gal4/+ 4 min +45V	37	4	80.4878
LN1Gal4/+ 4min +45V	34	19	28.3019		krasGal4/+ 4min +45V	33	10	53.4884		GH146Gal4/+ 4min +45V	44	2	91.3043		MZ699Gal4/+ 4min +45V	48	8	71.4286		MB247Gal4/+ 4 min +45V	30	14	36.3636
LN1Gal4/+ 4min +45V	44	16	46.6667		krasGal4/+ 4min +45V	37	15	42.3077		GH146Gal4/+ 4min +45V	55	10	69.2308		MZ699Gal4/+ 4min +45V	49	4	84.9057		MB247Gal4/+ 4 min +45V	65	6	83.0986
LN1Gal4/+ 4min +45V	45	10	63.6364		krasGal4/+ 4min +45V	54	23	40.2597		GH146Gal4/+ 4min +45V	47	10	64.9123		MZ699Gal4/+ 4min +45V	41	14	49.0909		MB247Gal4/+ 4 min +45V	61	14	62.6667
					krasGal4/+ 4min +45V	50	17	49.2537		GH146Gal4/+ 4min +45V	46	13	55.9322		MZ699Gal4/+ 4min +45V	40	13	50.9434		MB247Gal4/+ 4 min +45V	71	9	77.5
										GH146Gal4/+ 4min +45V	56	2	93.1034							MB247Gal4/+ 4 min +45V	43	10	62.2642
										GH146Gal4/+ 4min +45V	39	11	56							MB247Gal4/+ 4 min +45V	36	6	71.4286
										GH146Gal4/+ 4min +45V	40	2	90.4762							MB247Gal4/+ 4 min +45V	44	12	57.1429
										GH146Gal4/+ 4min +45V	44	7	72.549							MB247Gal4/+ 4 min +45V	46	12	58.6207
										GH146Gal4/+ 4min +45V	50	13	58.7302							MB247Gal4/+ 4 min +45V	41	12	54.717
										GH146Gal4/+ 4min +45V	48	3	88.2353							MB247Gal4/+ 4 min +45V	41	1	95.2381
										GH146Gal4/+ 4min +45V	43	9	65.3846							MB247Gal4/+ 4 min +45V	41	8	67.3469
										GH146Gal4/+ 4min +45V	28	3	80.6452							MB247Gal4/+ 4 min +45V	28	7	60
																				MB247Gal4/+ 4 min +45V	29	9	52.6316
